# Supplementary material for: Mutant KLF1 in Adult Anemic Nan Mice Leads to Profound Transcriptome Changes and Disordered Erythropoiesis
Source: Sci Rep. 2018 Aug 24;8:12793. doi: 10.1038/s41598-018-30839-2 (PMC6109071; doi:10.1038/s41598-018-30839-2)
Supplement: Supplementary file 1 — Supplementary Tables [file 41598_2018_30839_MOESM1_ESM.xlsx]

## Sheet: Table List
Mutant KLF1 in Adult Anemic Nan Mice Leads to Profound Transcriptome Changes and Disordered Erythropoiesis
Danitza Nébor, Joel H. Graber, Steven L. Ciciotte, Raymond F. Robledo, Julien Papoin, Emily Hartman, Kevin R. Gillinder, Andrew C. Perkins,
James J. Bieker, Lionel Blanc, and Luanne L. Peters
Table	Title
Supplementary Table S1	Complete Blood Counts, Spleen Weights and Serum Chemistries in Wild Type (WT), Nan/+ and WT-Phlebotomized (WT-PHB) Adult Mice (X ± SD)
Supplementary Table S2	Differentially Expressed Genes in Fetal Liver
Supplementary Table S3	Differentially Expressed Genes Common to Fetal Liver and Adult Spleen
Supplementary Table S4	Differentially Expressed Genes in Proerythroblasts
Supplementary Table S5	Differentially Expressed Genes in Basophilic Erythroblasts
Supplementary Table S6	Differentially Expressed Genes in Polychromatophilic Erythroblasts
Supplementary Table S7	Differentially Expressed Genes in Orthochromatophilic Erythroblasts
Supplementary Table S8	Differential Expression of Beta Globins (% Total) in Orthochromatophilic Erythroblasts
Supplementary Table S9	Differentially Expressed Genes in Principle Components 1 and 2
Supplementary Table S10	Differentially Expressed Ribosomal Subunit Genes
Supplementary Table S11	Differentially Expressed Cell Cycle Genes

## Sheet: S1 CBC, Chems, Spl Wt
Complete Blood Counts in Wild type (WT), Nan/+ and WT-Phlebotomized (WT-PHB) Adult Male Mice (X ± SD)
Group (n)	WBC x 103/µL	RBC x 106/µL	HBG (g/dL)	HCT (%)	MCV (fL)	MCH (pg)	MCHC (g/dL)	CHCM (g/dL)	RDW (%)	HDW (g/dL)	PLT x 103/µL	MPV (fL)	% Retic	% Neut	% Lymph	% Mono	% Eos	Abs Lymph x 103/µL	Abs Neut x 103/µL
WT (49)	7.1 ± 1.5	8.9 ± 0.5	14.8 ± 0.7	42.2 ± 2.4	47.3 ± 2.9	16.6 ± 0.8	35.0 ± 0.9	34.3 ± 2.2	14.6 ± 1.3	2.1 ± 0.5	1051 ± 150	4.9 ± 0.6	3.3 ± 2.3	15.7 ± 4.3	80.0 ± 4.4	1.5 ± 0.7	1.8 ± 0.8	5.7 ± 1.4	1.1 ± 0.3
Nan/+ (34)	9.0 ± 2.2*	7.2 ± 1.0*^	10.0 ± 1.3*^	31.1 ± 4.0*^	43.5 ± 1.9*^	14.0 ± 0.4*^	32.2 ± 0.8*^	31.8 ± 1.6*^	27.1 ± 2.7*	4.5 ± 1.1*^	1267 ± 1220*^	5.2 ± 0.4#	19.9 ± 6.7*^	11.1 ± 3.2*^	85.9 ± 3.1*^	0.9 ± 0.3*#	1.4 ± 0.7^	7.7 ± 2.0*	1.0 ± 0.3^
WT-PHB (15)	10.2 ± 4.3*	4.7 ± 0.7*	7.9 ± 1.0*	24.3 ± 5.1*	54.3 ± 2.6*	16.5 ± 0.9	30.5 ± 2.2*	28.5 ± 2.2*	26.6 ± 4.2*	3.6 ± 0.8*	878 ± 304*	5.9 ± 0.6*	28.8 ± 5.0*	16.1 ± 5.9	77.4 ± 6.2	1.4 ± 0.4	3.9 ± 2.7*	8.4 ± 2.8*	1.6 ± 0.9*
* p < 0.01 vs. WT; ^ p < 0.01 vs. PHB; # p < 0.05 vs. PHB; Tukey-kramer HSD
Spleen Weight in Adult Mice (Males and Females Combined, X ± SD)
	Spleen Weight
Group	(% Body Weight)
WT (11)	0.34 ± 0.08
Nan/+ (11)	0.75 ± 0.19*^
WT-PHB (8)	1.25 ± 0.50*
* p < 0.01 vs. WT; ^ p < 0.01 vs. PHB; Tukey-kramer HSD
Serum Chemistries in Adult Mice (Males and Females Combined, X ± SD)
Group	Tbili	LDH
(n = 3)	(mg/dL)	(IU/L)
WT	0.17 ± 0.03	336 ± 72
Nan/+	0.30 ± 0.03*	499 ± 105
WT-PHB	0.26 ± 0.05^	578 ± 112
* p < 0.01 vs. WT; ^ p < 0.05 vs. WT; Tukey-kramer HSD

## Sheet: S2 DEGs in Fetal Liver 
symbol	Chromosome	Gene_start	Gene_end	Strand	Ensembl_Gene_ID	baseMean	log2FoldChange	lfcSE	stat	pvalue	padj	Gene_type	Gene_status	Description
Gm4737	chr16	46152997	46155077	-	ENSMUSG00000048087.5	2473.08	-14.5833	2.3024	-6.33396	2.38947e-10	4.68777e-08	protein_coding	KNOWN	predicted gene 4737 [Source:MGI Symbol;Acc:MGI:3643647]
Gm6166	chr9	57483913	57484585	+	ENSMUSG00000074280.5	1068.85	-11.0494	2.39902	-4.60578	4.10928e-06	0.000351509	pseudogene	KNOWN	predicted gene 6166 [Source:MGI Symbol;Acc:MGI:3645893]
Tmem8c	chr2	27061636	27072179	-	ENSMUSG00000009214.6	17.8612	-7.47059	1.71263	-4.36207	1.2884e-05	0.000971645	protein_coding	KNOWN	transmembrane protein 8C [Source:MGI Symbol;Acc:MGI:1913389]
Gm3287	chr14	44026004	44037526	-	ENSMUSG00000090249.5	12.2806	-6.92944	1.38797	-4.99249	5.96058e-07	6.25479e-05	antisense	KNOWN	predicted gene 3287 [Source:MGI Symbol;Acc:MGI:3781465]
1110059M19Rik	chrX	45090904	45092791	+	ENSMUSG00000037086.3	9.79342	-6.60413	1.78274	-3.70448	0.000211822	0.0110817	protein_coding	NOVEL	proline rich 32 [Source:MGI Symbol;Acc:MGI:1916050]
Gm13881	chr2	103912024	103918960	+	ENSMUSG00000084756.1	194.918	-6.54498	0.498154	-13.1385	1.98204e-39	3.25217e-36	lincRNA	NOVEL	predicted gene 13881 [Source:MGI Symbol;Acc:MGI:3649536]
Myod1	chr7	46376474	46379092	+	ENSMUSG00000009471.3	45.6596	-6.52103	1.49806	-4.35299	1.34294e-05	0.0010016	protein_coding	KNOWN	myogenic differentiation 1 [Source:MGI Symbol;Acc:MGI:97275]
Mybph	chr1	134193448	134201232	+	ENSMUSG00000042451.9	65.2947	-6.32306	1.46979	-4.30202	1.69249e-05	0.00121221	protein_coding	KNOWN	myosin binding protein H [Source:MGI Symbol;Acc:MGI:1858196]
Myf5	chr10	107482908	107486134	-	ENSMUSG00000000435.1	7.63609	-6.24472	1.89969	-3.28723	0.00101178	0.0359482	protein_coding	KNOWN	myogenic factor 5 [Source:MGI Symbol;Acc:MGI:97252]
Il17b	chr18	61687935	61692537	+	ENSMUSG00000024578.2	7.53867	-6.22681	1.92916	-3.22774	0.00124773	0.0425714	protein_coding	KNOWN	interleukin 17B [Source:MGI Symbol;Acc:MGI:1928397]
Ccl22	chr8	94745590	94751699	+	ENSMUSG00000031779.3	7.4459	-6.20713	1.41399	-4.38979	1.13459e-05	0.00087141	protein_coding	KNOWN	chemokine (C-C motif) ligand 22 [Source:MGI Symbol;Acc:MGI:1306779]
Gm11226	chr4	70248636	70249373	-	ENSMUSG00000080902.1	7.26326	-6.1721	1.42533	-4.33029	1.48915e-05	0.00108378	transcribed_processed_pseudogene	KNOWN	predicted gene 11226 [Source:MGI Symbol;Acc:MGI:3650241]
Myog	chr1	134289989	134292548	+	ENSMUSG00000026459.5	121.928	-6.16354	1.35357	-4.55355	5.27482e-06	0.000440765	protein_coding	KNOWN	myogenin [Source:MGI Symbol;Acc:MGI:97276]
Myl1	chr1	66924295	66945404	-	ENSMUSG00000061816.12	97.4881	-6.03687	1.40949	-4.28303	1.84365e-05	0.00128977	protein_coding	KNOWN	myosin, light polypeptide 1 [Source:MGI Symbol;Acc:MGI:97269]
Tbx15	chr3	99240381	99354259	+	ENSMUSG00000027868.8	12.1298	-5.91717	1.67513	-3.53236	0.000411869	0.0188202	protein_coding	KNOWN	T-box 15 [Source:MGI Symbol;Acc:MGI:1277234]
Aknad1	chr3	108739658	108782309	+	ENSMUSG00000049565.13	38.8782	-5.80753	0.850884	-6.82529	8.7748e-12	1.97971e-09	protein_coding	KNOWN	AKNA domain containing 1 [Source:MGI Symbol;Acc:MGI:3584453]
Pax7	chr4	139737062	139833528	-	ENSMUSG00000028736.10	18.0119	-5.74075	1.70519	-3.36663	0.000760918	0.0292209	protein_coding	KNOWN	paired box 7 [Source:MGI Symbol;Acc:MGI:97491]
Myoz2	chr3	123006206	123035015	-	ENSMUSG00000028116.10	10.3341	-5.69883	1.7054	-3.34164	0.000832852	0.031187	protein_coding	KNOWN	myozenin 2 [Source:MGI Symbol;Acc:MGI:1913063]
Tnnc2	chr2	164777161	164779967	-	ENSMUSG00000017300.9	43.5137	-5.56879	1.57993	-3.52472	0.000423937	0.0192252	protein_coding	KNOWN	troponin C2, fast [Source:MGI Symbol;Acc:MGI:98780]
Chrng	chr1	87204657	87212694	+	ENSMUSG00000026253.11	17.6419	-5.50328	1.61609	-3.40531	0.000660887	0.0262739	protein_coding	KNOWN	cholinergic receptor, nicotinic, gamma polypeptide [Source:MGI Symbol;Acc:MGI:87895]
Cdh15	chr8	122848374	122867397	+	ENSMUSG00000031962.5	48.8916	-5.39868	1.33354	-4.04838	5.15738e-05	0.00318786	protein_coding	KNOWN	cadherin 15 [Source:MGI Symbol;Acc:MGI:106672]
Six1	chr12	73040015	73053887	-	ENSMUSG00000051367.8	39.6433	-5.31455	1.27805	-4.15834	3.20566e-05	0.00213502	protein_coding	KNOWN	sine oculis-related homeobox 1 [Source:MGI Symbol;Acc:MGI:102780]
Mybpc1	chr10	88518279	88605152	-	ENSMUSG00000020061.14	31.3519	-5.23891	1.39003	-3.76892	0.000163958	0.00880735	protein_coding	KNOWN	myosin binding protein C, slow-type [Source:MGI Symbol;Acc:MGI:1336213]
Myh7	chr14	54970688	54994634	-	ENSMUSG00000053093.12	76.5446	-5.22657	1.12781	-4.63424	3.58245e-06	0.000309376	protein_coding	KNOWN	myosin, heavy polypeptide 7, cardiac muscle, beta [Source:MGI Symbol;Acc:MGI:2155600]
Agtr2	chrX	21484544	21489164	+	ENSMUSG00000068122.7	20.9616	-5.2167	1.51477	-3.44388	0.000573422	0.0240691	protein_coding	KNOWN	angiotensin II receptor, type 2 [Source:MGI Symbol;Acc:MGI:87966]
Atp2a1	chr7	126445858	126463108	-	ENSMUSG00000030730.9	60.745	-5.13223	1.1431	-4.48976	7.13051e-06	0.000574547	protein_coding	KNOWN	ATPase, Ca++ transporting, cardiac muscle, fast twitch 1 [Source:MGI Symbol;Acc:MGI:105058]
Mylk4	chr13	32700827	32783954	-	ENSMUSG00000044951.10	35.8167	-5.05889	1.23025	-4.11207	3.92121e-05	0.00254583	protein_coding	KNOWN	myosin light chain kinase family, member 4 [Source:MGI Symbol;Acc:MGI:3643758]
Ablim3	chr18	61799395	61911852	-	ENSMUSG00000032735.11	30.2666	-5.04875	1.2482	-4.04481	5.23647e-05	0.0032257	protein_coding	KNOWN	actin binding LIM protein family, member 3 [Source:MGI Symbol;Acc:MGI:2442582]
Gm12292	chr11	64840600	64843753	-	ENSMUSG00000086490.1	6.61941	-5.0437	1.47182	-3.42684	0.00061065	0.0249358	lincRNA	NOVEL	predicted gene 12292 [Source:MGI Symbol;Acc:MGI:3649414]
Vgll2	chr10	52022502	52028471	+	ENSMUSG00000049641.9	17.9947	-4.99981	1.37599	-3.63361	0.00027948	0.0138264	protein_coding	KNOWN	vestigial like 2 homolog (Drosophila) [Source:MGI Symbol;Acc:MGI:2447460]
Actn2	chr13	12269426	12340760	-	ENSMUSG00000052374.11	128.392	-4.72215	1.09858	-4.29841	1.72028e-05	0.00122724	protein_coding	KNOWN	actinin alpha 2 [Source:MGI Symbol;Acc:MGI:109192]
Nxpe2	chr9	48318006	48353454	-	ENSMUSG00000032028.12	5993.52	-4.71333	0.442997	-10.6397	1.94856e-26	1.40678e-23	protein_coding	KNOWN	neurexophilin and PC-esterase domain family, member 2 [Source:MGI Symbol;Acc:MGI:1925502]
Gm14198	chr2	154630002	154632636	-	ENSMUSG00000085483.1	155.962	-4.70529	0.386493	-12.1743	4.25913e-34	4.80456e-31	antisense	NOVEL	predicted gene 14198 [Source:MGI Symbol;Acc:MGI:3652051]
Gm16538	chr19	5727206	5731627	+	ENSMUSG00000089766.1	60.6618	-4.54973	0.562997	-8.08127	6.40959e-16	2.41014e-13	antisense	NOVEL	predicted gene 16538 [Source:MGI Symbol;Acc:MGI:4414958]
Slc6a20a	chr9	123636122	123678885	-	ENSMUSG00000036814.9	49.109	-4.54743	0.57808	-7.86644	3.6489e-15	1.26652e-12	protein_coding	KNOWN	solute carrier family 6 (neurotransmitter transporter), member 20A [Source:MGI Symbol;Acc:MGI:2143217]
Slc4a5	chr6	83219828	83304945	+	ENSMUSG00000068323.9	140.545	-4.52688	0.355723	-12.7259	4.24813e-37	5.47675e-34	protein_coding	KNOWN	solute carrier family 4, sodium bicarbonate cotransporter, member 5 [Source:MGI Symbol;Acc:MGI:2443220]
Mettl7a2	chr15	100353200	100361840	+	ENSMUSG00000056487.8	26.3823	-4.52162	1.23412	-3.66385	0.000248449	0.0125609	protein_coding	KNOWN	methyltransferase like 7A2 [Source:MGI Symbol;Acc:MGI:3026615]
Acta1	chr8	123891767	123894736	-	ENSMUSG00000031972.4	163.771	-4.47394	1.06517	-4.20023	2.66645e-05	0.0018025	protein_coding	KNOWN	actin, alpha 1, skeletal muscle [Source:MGI Symbol;Acc:MGI:87902]
Syt2	chr1	134646677	134762593	+	ENSMUSG00000026452.12	26.9684	-4.40588	0.686067	-6.42193	1.34559e-10	2.75982e-08	protein_coding	KNOWN	synaptotagmin II [Source:MGI Symbol;Acc:MGI:99666]
Dnaja4	chr9	54698873	54716315	+	ENSMUSG00000032285.12	970.374	-4.38931	0.490637	-8.94614	3.68143e-19	1.66115e-16	protein_coding	KNOWN	DnaJ (Hsp40) homolog, subfamily A, member 4 [Source:MGI Symbol;Acc:MGI:1927638]
Fn3k	chr11	121434913	121450491	+	ENSMUSG00000025175.9	957.207	-4.37868	0.420168	-10.4213	1.98329e-25	1.27844e-22	protein_coding	KNOWN	fructosamine 3 kinase [Source:MGI Symbol;Acc:MGI:1926834]
Aldh3b2	chr19	3972328	3981645	+	ENSMUSG00000075296.4	13.4867	-4.29882	1.09491	-3.92619	8.63009e-05	0.0050085	protein_coding	KNOWN	aldehyde dehydrogenase 3 family, member B2 [Source:MGI Symbol;Acc:MGI:2147613]
Actc1	chr2	114047282	114053548	-	ENSMUSG00000068614.7	527.795	-4.29194	0.893981	-4.80093	1.57931e-06	0.00015082	protein_coding	KNOWN	actin, alpha, cardiac muscle 1 [Source:MGI Symbol;Acc:MGI:87905]
Adamtsl3	chr7	82335694	82614450	+	ENSMUSG00000070469.8	28.2197	-4.23863	1.09396	-3.87458	0.000106809	0.00608975	protein_coding	KNOWN	ADAMTS-like 3 [Source:MGI Symbol;Acc:MGI:3028499]
Rbm24	chr13	46418300	46431090	+	ENSMUSG00000038132.5	35.5571	-4.15658	1.27857	-3.25097	0.00115014	0.0396919	protein_coding	KNOWN	RNA binding motif protein 24 [Source:MGI Symbol;Acc:MGI:3610364]
Chga	chr12	102554969	102565027	+	ENSMUSG00000021194.5	21.8435	-4.14104	0.796414	-5.1996	1.99716e-07	2.29597e-05	protein_coding	KNOWN	chromogranin A [Source:MGI Symbol;Acc:MGI:88394]
Gprc5d	chr6	135105991	135118283	-	ENSMUSG00000030205.12	6.48226	-4.06044	1.24946	-3.24975	0.00115507	0.0397859	protein_coding	KNOWN	G protein-coupled receptor, family C, group 5, member D [Source:MGI Symbol;Acc:MGI:1935037]
Ttn	chr2	76703980	76982547	-	ENSMUSG00000051747.11	128.99	-4.01651	0.979403	-4.10097	4.11417e-05	0.00264258	protein_coding	KNOWN	titin [Source:MGI Symbol;Acc:MGI:98864]
Stk32a	chr18	43207697	43317481	+	ENSMUSG00000039954.8	91.3627	-3.86119	1.01867	-3.79042	0.000150395	0.0082257	protein_coding	KNOWN	serine/threonine kinase 32A [Source:MGI Symbol;Acc:MGI:2442403]
Cnnm1	chr19	43440436	43497212	+	ENSMUSG00000025189.8	9.16145	-3.66863	1.06065	-3.45884	0.000542502	0.0228776	protein_coding	KNOWN	cyclin M1 [Source:MGI Symbol;Acc:MGI:1891366]
Grifin	chr5	140563119	140565071	-	ENSMUSG00000036586.6	18.5545	-3.66312	0.85512	-4.28375	1.83768e-05	0.00128977	protein_coding	KNOWN	galectin-related inter-fiber protein [Source:MGI Symbol;Acc:MGI:1925248]
Myh8	chr11	67277124	67308634	+	ENSMUSG00000055775.13	189.278	-3.62961	0.891571	-4.07103	4.68056e-05	0.00293331	protein_coding	KNOWN	myosin, heavy polypeptide 8, skeletal muscle, perinatal [Source:MGI Symbol;Acc:MGI:1339712]
Lrrn1	chr6	107529726	107570228	+	ENSMUSG00000034648.8	106.672	-3.55735	1.07884	-3.2974	0.000975836	0.0349461	protein_coding	KNOWN	leucine rich repeat protein 1, neuronal [Source:MGI Symbol;Acc:MGI:106038]
Fmo2	chr1	162874317	162898726	-	ENSMUSG00000040170.10	20.3939	-3.55492	1.01197	-3.51288	0.00044328	0.019817	protein_coding	KNOWN	flavin containing monooxygenase 2 [Source:MGI Symbol;Acc:MGI:1916776]
Meiob	chr17	24804382	24839787	+	ENSMUSG00000024155.7	42.2097	-3.48641	0.63915	-5.45475	4.90409e-08	6.55659e-06	protein_coding	KNOWN	meiosis specific with OB domains [Source:MGI Symbol;Acc:MGI:1922428]
Apol6	chr15	77044729	77057107	+	ENSMUSG00000033576.8	10.7028	-3.48607	0.878213	-3.9695	7.20227e-05	0.00424816	protein_coding	KNOWN	apolipoprotein L 6 [Source:MGI Symbol;Acc:MGI:1919189]
Dmtn	chr14	70602184	70636048	-	ENSMUSG00000022099.13	7110.19	-3.41772	0.228066	-14.9857	9.10697e-51	2.34817e-47	protein_coding	KNOWN	dematin actin binding protein [Source:MGI Symbol;Acc:MGI:99670]
Tac2	chr10	127724478	127731767	+	ENSMUSG00000025400.7	51.0778	-3.37591	0.488486	-6.91096	4.81388e-12	1.15848e-09	protein_coding	KNOWN	tachykinin 2 [Source:MGI Symbol;Acc:MGI:98476]
Synpo2l	chr14	20658946	20668354	-	ENSMUSG00000039376.10	59.6203	-3.37373	0.892297	-3.78095	0.000156233	0.008468	protein_coding	KNOWN	synaptopodin 2-like [Source:MGI Symbol;Acc:MGI:1916010]
Erbb4	chr1	68032186	69108059	-	ENSMUSG00000062209.12	16.3455	-3.36118	1.02534	-3.27811	0.00104504	0.036625	protein_coding	KNOWN	v-erb-a erythroblastic leukemia viral oncogene homolog 4 (avian) [Source:MGI Symbol;Acc:MGI:104771]
Muc6	chr7	141633456	141655319	-	ENSMUSG00000048191.12	295.141	-3.32725	0.651521	-5.1069	3.27484e-07	3.62623e-05	protein_coding	KNOWN	mucin 6, gastric [Source:MGI Symbol;Acc:MGI:2663233]
Cacna1s	chr1	136052750	136119822	+	ENSMUSG00000026407.14	16.5576	-3.30283	0.984877	-3.35355	0.000797824	0.030252	protein_coding	KNOWN	calcium channel, voltage-dependent, L type, alpha 1S subunit [Source:MGI Symbol;Acc:MGI:88294]
Mypn	chr10	63115795	63203952	-	ENSMUSG00000020067.7	15.0856	-3.25957	1.01244	-3.2195	0.00128413	0.0434846	protein_coding	KNOWN	myopalladin [Source:MGI Symbol;Acc:MGI:1916052]
Olfr631	chr7	103928825	103929784	+	ENSMUSG00000042219.6	9.98501	-3.17761	0.859208	-3.69831	0.000217042	0.0113219	protein_coding	KNOWN	olfactory receptor 631 [Source:MGI Symbol;Acc:MGI:3030465]
Samd11	chr4	156246973	156255338	-	ENSMUSG00000096351.1	804.199	-3.10578	0.616676	-5.03632	4.74558e-07	5.03841e-05	protein_coding	KNOWN	sterile alpha motif domain containing 11 [Source:MGI Symbol;Acc:MGI:2446220]
Myo15	chr11	60469339	60528369	+	ENSMUSG00000042678.13	89.4425	-3.05552	0.561781	-5.43898	5.35854e-08	7.00843e-06	protein_coding	KNOWN	myosin XV [Source:MGI Symbol;Acc:MGI:1261811]
Apol10a	chr15	77477047	77491069	+	ENSMUSG00000050982.9	18.8062	-3.04907	0.673567	-4.52675	5.98985e-06	0.000495921	protein_coding	KNOWN	apolipoprotein L 10A [Source:MGI Symbol;Acc:MGI:3036238]
Col26a1	chr5	136741759	136883209	-	ENSMUSG00000004415.12	255.199	-2.93455	0.8201	-3.57829	0.000345852	0.016384	protein_coding	KNOWN	collagen, type XXVI, alpha 1 [Source:MGI Symbol;Acc:MGI:2155345]
Neb	chr2	52136647	52338798	-	ENSMUSG00000026950.13	146.986	-2.92293	0.878161	-3.32846	0.000873264	0.0324312	protein_coding	KNOWN	nebulin [Source:MGI Symbol;Acc:MGI:97292]
Slc5a2	chr7	128265657	128272430	+	ENSMUSG00000030781.10	26.5706	-2.84468	0.575151	-4.94597	7.57675e-07	7.81444e-05	protein_coding	KNOWN	solute carrier family 5 (sodium/glucose cotransporter), member 2 [Source:MGI Symbol;Acc:MGI:2181411]
Nacad	chr11	6597823	6606053	-	ENSMUSG00000041073.7	61.8188	-2.80452	0.455599	-6.15566	7.47632e-10	1.3101e-07	protein_coding	KNOWN	NAC alpha domain containing [Source:MGI Symbol;Acc:MGI:3603030]
Pkd1l1	chr11	8826708	8973266	-	ENSMUSG00000046634.9	72.09	-2.76891	0.744742	-3.71795	0.00020085	0.0105485	protein_coding	KNOWN	polycystic kidney disease 1 like 1 [Source:MGI Symbol;Acc:MGI:2156538]
Smyd1	chr6	71213940	71322233	-	ENSMUSG00000055027.14	56.8936	-2.74819	0.790107	-3.47826	0.000504687	0.021672	protein_coding	KNOWN	SET and MYND domain containing 1 [Source:MGI Symbol;Acc:MGI:104790]
Chac1	chr2	119351229	119354381	+	ENSMUSG00000027313.3	45.5443	-2.74288	0.616196	-4.4513	8.53517e-06	0.000675663	protein_coding	KNOWN	ChaC, cation transport regulator 1 [Source:MGI Symbol;Acc:MGI:1916315]
Mroh6	chr15	75884137	75888770	-	ENSMUSG00000098678.1	14.3007	-2.69215	0.762139	-3.53235	0.000411879	0.0188202	protein_coding	KNOWN	maestro heat-like repeat family member 6 [Source:MGI Symbol;Acc:MGI:5011755]
Aqp3	chr4	41092722	41098183	-	ENSMUSG00000028435.8	420.106	-2.68935	0.302637	-8.88637	6.31351e-19	2.77933e-16	protein_coding	KNOWN	aquaporin 3 [Source:MGI Symbol;Acc:MGI:1333777]
Rgcc	chr14	79288756	79301645	-	ENSMUSG00000022018.7	2054.44	-2.65721	0.323143	-8.22302	1.98441e-16	7.62057e-14	protein_coding	KNOWN	regulator of cell cycle [Source:MGI Symbol;Acc:MGI:1913464]
Lgi1	chr19	38264536	38312214	+	ENSMUSG00000067242.8	14.2814	-2.64265	0.689625	-3.832	0.000127105	0.00703719	protein_coding	KNOWN	leucine-rich repeat LGI family, member 1 [Source:MGI Symbol;Acc:MGI:1861691]
Cd209f	chr8	4102787	4105835	-	ENSMUSG00000051906.11	30.6091	-2.63569	0.79229	-3.32668	0.000878886	0.0325062	protein_coding	KNOWN	CD209f antigen [Source:MGI Symbol;Acc:MGI:1916392]
Paqr6	chr3	88364584	88368541	+	ENSMUSG00000041423.13	71.6226	-2.63502	0.564562	-4.66738	3.05071e-06	0.000267293	protein_coding	KNOWN	progestin and adipoQ receptor family member VI [Source:MGI Symbol;Acc:MGI:1916207]
E2f2	chr4	136172394	136196057	+	ENSMUSG00000018983.9	9449.15	-2.58089	0.177075	-14.5751	4.04294e-48	8.1079e-45	protein_coding	KNOWN	E2F transcription factor 2 [Source:MGI Symbol;Acc:MGI:1096341]
Tbx5	chr5	119834663	119885218	+	ENSMUSG00000018263.8	30.9237	-2.57725	0.779475	-3.30639	0.000945071	0.0342522	protein_coding	KNOWN	T-box 5 [Source:MGI Symbol;Acc:MGI:102541]
Acot11	chr4	106744555	106804998	-	ENSMUSG00000034853.13	710.828	-2.57095	0.168156	-15.2891	9.04181e-53	2.71993e-49	protein_coding	KNOWN	acyl-CoA thioesterase 11 [Source:MGI Symbol;Acc:MGI:1913736]
Frmpd1	chr4	45184875	45285936	+	ENSMUSG00000035615.9	29.8714	-2.55194	0.676931	-3.76987	0.000163334	0.00880003	protein_coding	KNOWN	FERM and PDZ domain containing 1 [Source:MGI Symbol;Acc:MGI:2446274]
Gm11620	chr11	105164776	105166620	-	ENSMUSG00000081965.1	18.5389	-2.54996	0.741075	-3.4409	0.000579787	0.0242235	processed_pseudogene	KNOWN	predicted gene 11620 [Source:MGI Symbol;Acc:MGI:3650770]
Slc2a4	chr11	69942539	69948188	-	ENSMUSG00000018566.11	469.112	-2.50812	0.266791	-9.40105	5.40205e-21	2.63518e-18	protein_coding	KNOWN	solute carrier family 2 (facilitated glucose transporter), member 4 [Source:MGI Symbol;Acc:MGI:95758]
Slc6a20b	chr9	123593820	123632565	-	ENSMUSG00000025243.11	11.922	-2.43856	0.733719	-3.32356	0.000888754	0.0326186	protein_coding	KNOWN	solute carrier family 6 (neurotransmitter transporter), member 20B [Source:MGI Symbol;Acc:MGI:1336891]
Prrx1	chr1	163245119	163313710	-	ENSMUSG00000026586.13	93.3155	-2.40679	0.715182	-3.36528	0.000764653	0.0292399	protein_coding	KNOWN	paired related homeobox 1 [Source:MGI Symbol;Acc:MGI:97712]
Ift140	chr17	25016091	25099495	+	ENSMUSG00000024169.12	3250.59	-2.30374	0.407523	-5.65301	1.57658e-08	2.31348e-06	protein_coding	KNOWN	intraflagellar transport 140 [Source:MGI Symbol;Acc:MGI:2146906]
Rragd	chr4	32983037	33022180	+	ENSMUSG00000028278.11	386.703	-2.30355	0.366615	-6.28329	3.31482e-10	6.16796e-08	protein_coding	KNOWN	Ras-related GTP binding D [Source:MGI Symbol;Acc:MGI:1098604]
Slc6a17	chr3	107467543	107518018	-	ENSMUSG00000027894.11	53.8397	-2.26248	0.563236	-4.01692	5.89626e-05	0.00356142	protein_coding	KNOWN	solute carrier family 6 (neurotransmitter transporter), member 17 [Source:MGI Symbol;Acc:MGI:2442535]
Xpo7	chr14	70654246	70766628	-	ENSMUSG00000022100.10	16703.3	-2.26085	0.387943	-5.82777	5.61715e-09	8.66529e-07	protein_coding	KNOWN	exportin 7 [Source:MGI Symbol;Acc:MGI:1929705]
B3gnt3	chr8	71691719	71701800	-	ENSMUSG00000031803.7	137.179	-2.23251	0.323459	-6.902	5.12738e-12	1.21769e-09	protein_coding	KNOWN	UDP-GlcNAc:betaGal beta-1,3-N-acetylglucosaminyltransferase 3 [Source:MGI Symbol;Acc:MGI:2152535]
Cacna1g	chr11	94408391	94474198	-	ENSMUSG00000020866.14	489.81	-2.19979	0.645697	-3.40685	0.000657167	0.0262676	protein_coding	KNOWN	calcium channel, voltage-dependent, T type, alpha 1G subunit [Source:MGI Symbol;Acc:MGI:1201678]
Unc5cl	chr17	48454901	48539714	+	ENSMUSG00000043592.12	136.022	-2.19838	0.274488	-8.00902	1.15628e-15	4.17395e-13	protein_coding	KNOWN	unc-5 homolog C (C. elegans)-like [Source:MGI Symbol;Acc:MGI:1923839]
Clgn	chr8	83389867	83428552	+	ENSMUSG00000002190.10	24.0314	-2.18857	0.598851	-3.65461	0.000257569	0.0129135	protein_coding	KNOWN	calmegin [Source:MGI Symbol;Acc:MGI:107472]
Fam132b	chr1	91366430	91374217	+	ENSMUSG00000047443.11	303.31	-2.15586	0.41446	-5.2016	1.97584e-07	2.28602e-05	protein_coding	KNOWN	family with sequence similarity 132, member B [Source:MGI Symbol;Acc:MGI:3606476]
Grhl1	chr12	24572287	24617391	+	ENSMUSG00000020656.12	45.3564	-2.11714	0.438364	-4.82964	1.36779e-06	0.00013417	protein_coding	KNOWN	grainyhead-like 1 (Drosophila) [Source:MGI Symbol;Acc:MGI:2182540]
Fap	chr2	62500943	62574075	-	ENSMUSG00000000392.14	46.2604	-2.09934	0.556852	-3.77001	0.000163241	0.00880003	protein_coding	KNOWN	fibroblast activation protein [Source:MGI Symbol;Acc:MGI:109608]
Hsd3b6	chr3	98805504	98814443	-	ENSMUSG00000027869.11	506.248	-2.08293	0.414969	-5.01948	5.18112e-07	5.46866e-05	protein_coding	KNOWN	hydroxy-delta-5-steroid dehydrogenase, 3 beta- and steroid delta-isomerase 6 [Source:MGI Symbol;Acc:MGI:109598]
Gm4149	chr13	75644864	75645226	+	ENSMUSG00000074800.3	390.29	-2.08092	0.629587	-3.30522	0.000949016	0.0342576	pseudogene	KNOWN	predicted pseudogene 4149 [Source:MGI Symbol;Acc:MGI:3782325]
Gfap	chr11	102887336	102900912	-	ENSMUSG00000020932.11	584.135	-2.0067	0.191319	-10.4888	9.72691e-26	6.50226e-23	protein_coding	KNOWN	glial fibrillary acidic protein [Source:MGI Symbol;Acc:MGI:95697]
Il1rl1	chr1	40429570	40465415	+	ENSMUSG00000026069.12	392.882	-1.98195	0.517489	-3.82993	0.000128177	0.00707485	protein_coding	KNOWN	interleukin 1 receptor-like 1 [Source:MGI Symbol;Acc:MGI:98427]
Klhl41	chr2	69670120	69684230	+	ENSMUSG00000075307.3	89.8895	-1.96326	0.563161	-3.48614	0.000490045	0.0213037	protein_coding	KNOWN	kelch-like 41 [Source:MGI Symbol;Acc:MGI:2683854]
Slc25a37	chr14	69241848	69285112	-	ENSMUSG00000034248.7	68656.6	-1.93404	0.399483	-4.84135	1.28958e-06	0.000127189	protein_coding	KNOWN	solute carrier family 25, member 37 [Source:MGI Symbol;Acc:MGI:1914962]
Tspo2	chr17	48447956	48451522	-	ENSMUSG00000023995.8	1684.8	-1.9171	0.57393	-3.3403	0.000836886	0.0312732	protein_coding	KNOWN	translocator protein 2 [Source:MGI Symbol;Acc:MGI:1917276]
Gm10430						766.433	-1.91473	0.449293	-4.26165	2.02921e-05	0.00139093
F930017D23Rik	chr10	43593427	43630916	+	ENSMUSG00000075184.2	210.372	-1.91298	0.534716	-3.57757	0.0003468	0.0163858	protein_coding	KNOWN	RIKEN cDNA F930017D23 gene [Source:MGI Symbol;Acc:MGI:3822538]
Ampd3	chr7	110768206	110812405	+	ENSMUSG00000005686.13	1790.16	-1.90535	0.480766	-3.96315	7.39661e-05	0.00434858	protein_coding	KNOWN	adenosine monophosphate deaminase 3 [Source:MGI Symbol;Acc:MGI:1096344]
Apol11b	chr15	77633951	77643286	-	ENSMUSG00000091694.5	304.95	-1.89681	0.292424	-6.4865	8.78534e-11	1.86549e-08	protein_coding	KNOWN	apolipoprotein L 11b [Source:MGI Symbol;Acc:MGI:3036248]
Fgf13	chrX	59062145	59568071	-	ENSMUSG00000031137.14	174.282	-1.87708	0.525764	-3.5702	0.000356707	0.0167256	protein_coding	KNOWN	fibroblast growth factor 13 [Source:MGI Symbol;Acc:MGI:109178]
Dclk2	chr3	86786151	86920852	-	ENSMUSG00000028078.11	254.825	-1.86376	0.299207	-6.22899	4.69444e-10	8.55858e-08	protein_coding	KNOWN	doublecortin-like kinase 2 [Source:MGI Symbol;Acc:MGI:1918012]
Sh3tc2	chr18	61953075	62015715	+	ENSMUSG00000045629.7	487.075	-1.82818	0.294679	-6.20399	5.50499e-10	9.83758e-08	protein_coding	KNOWN	SH3 domain and tetratricopeptide repeats 2 [Source:MGI Symbol;Acc:MGI:2444417]
Zfp667	chr7	6286579	6307883	+	ENSMUSG00000054893.12	352.08	-1.76965	0.243856	-7.25693	3.95986e-13	1.0829e-10	protein_coding	KNOWN	zinc finger protein 667 [Source:MGI Symbol;Acc:MGI:2442757]
Mc2r	chr18	68406907	68429251	-	ENSMUSG00000045569.6	22.7303	-1.75855	0.531155	-3.3108	0.000930297	0.0338527	protein_coding	KNOWN	melanocortin 2 receptor [Source:MGI Symbol;Acc:MGI:96928]
Fn3krp	chr11	121421401	121431288	+	ENSMUSG00000039253.7	2223.57	-1.75435	0.191315	-9.16999	4.73058e-20	2.22591e-17	protein_coding	KNOWN	fructosamine 3 kinase related protein [Source:MGI Symbol;Acc:MGI:2679256]
Nanos1	chr19	60755987	60759913	+	ENSMUSG00000072437.3	134.119	-1.72044	0.370589	-4.64243	3.4433e-06	0.000298789	protein_coding	KNOWN	nanos homolog 1 (Drosophila) [Source:MGI Symbol;Acc:MGI:2669254]
Bsdc1	chr4	129461581	129488498	+	ENSMUSG00000040859.11	3444.57	-1.70098	0.267766	-6.35247	2.1189e-10	4.24934e-08	protein_coding	KNOWN	BSD domain containing 1 [Source:MGI Symbol;Acc:MGI:1913466]
Pqlc1	chr18	80253292	80292725	+	ENSMUSG00000034006.13	1908.12	-1.69598	0.322096	-5.26547	1.39834e-07	1.66043e-05	protein_coding	KNOWN	PQ loop repeat containing 1 [Source:MGI Symbol;Acc:MGI:1914193]
Runx1t1	chr4	13743436	13893649	+	ENSMUSG00000006586.12	708.408	-1.67837	0.40966	-4.09698	4.18567e-05	0.00266951	protein_coding	KNOWN	runt-related transcription factor 1; translocated to, 1 (cyclin D-related) [Source:MGI Symbol;Acc:MGI:104793]
Myh7b	chr2	155611212	155634307	+	ENSMUSG00000074652.3	607.07	-1.6628	0.351523	-4.73027	2.24217e-06	0.000201338	protein_coding	KNOWN	myosin, heavy chain 7B, cardiac muscle, beta [Source:MGI Symbol;Acc:MGI:3710243]
Cbx7	chr15	79915807	79971119	-	ENSMUSG00000053411.13	129.698	-1.66132	0.463934	-3.58094	0.000342364	0.0162614	protein_coding	KNOWN	chromobox 7 [Source:MGI Symbol;Acc:MGI:1196439]
Gpr150	chr13	76054851	76056996	-	ENSMUSG00000045509.5	112.293	-1.65828	0.304566	-5.44473	5.18837e-08	6.8354e-06	protein_coding	KNOWN	G protein-coupled receptor 150 [Source:MGI Symbol;Acc:MGI:2441872]
Slc22a4	chr11	53983123	54028090	-	ENSMUSG00000020334.6	756.476	-1.63591	0.405438	-4.03493	5.46189e-05	0.00335094	protein_coding	KNOWN	solute carrier family 22 (organic cation transporter), member 4 [Source:MGI Symbol;Acc:MGI:1353479]
Pdia2	chr17	26195999	26199087	-	ENSMUSG00000024184.12	1046.72	-1.60835	0.453721	-3.5448	0.000392909	0.0181371	protein_coding	KNOWN	protein disulfide isomerase associated 2 [Source:MGI Symbol;Acc:MGI:1916441]
Gm867	chr10	75937723	75940672	-	ENSMUSG00000050157.5	566.844	-1.59328	0.219271	-7.26628	3.69524e-13	1.02608e-10	antisense	NOVEL	predicted gene 867 [Source:MGI Symbol;Acc:MGI:2685713]
Lrrc56	chr7	141194157	141210055	+	ENSMUSG00000038637.11	557.289	-1.57925	0.172253	-9.1682	4.80972e-20	2.22591e-17	protein_coding	KNOWN	leucine rich repeat containing 56 [Source:MGI Symbol;Acc:MGI:1917802]
Ache	chr5	137287519	137294466	+	ENSMUSG00000023328.11	1051.32	-1.57349	0.467893	-3.36292	0.000771215	0.0294285	protein_coding	KNOWN	acetylcholinesterase [Source:MGI Symbol;Acc:MGI:87876]
Dnase1l1	chrX	74273217	74282337	-	ENSMUSG00000019088.10	485.651	-1.56229	0.365044	-4.27974	1.87116e-05	0.00130396	protein_coding	KNOWN	deoxyribonuclease 1-like 1 [Source:MGI Symbol;Acc:MGI:109628]
Arrdc2	chr8	70835155	70839720	-	ENSMUSG00000002910.10	498.507	-1.53565	0.347965	-4.41323	1.01838e-05	0.000792274	protein_coding	KNOWN	arrestin domain containing 2 [Source:MGI Symbol;Acc:MGI:1918057]
Il4	chr11	53602982	53618669	-	ENSMUSG00000000869.9	57.8394	-1.52701	0.43246	-3.53099	0.000414006	0.0188697	protein_coding	KNOWN	interleukin 4 [Source:MGI Symbol;Acc:MGI:96556]
Clcn2	chr16	20702964	20717746	-	ENSMUSG00000022843.13	654.189	-1.50652	0.262454	-5.74015	9.45953e-09	1.42279e-06	protein_coding	KNOWN	chloride channel 2 [Source:MGI Symbol;Acc:MGI:105061]
Pklr	chr3	89136142	89146784	+	ENSMUSG00000041237.9	15387.8	-1.49402	0.348204	-4.29065	1.78151e-05	0.00126592	protein_coding	KNOWN	pyruvate kinase liver and red blood cell [Source:MGI Symbol;Acc:MGI:97604]
Skint4	chr4	112072016	112168076	+	ENSMUSG00000055960.9	83.7638	-1.49072	0.331529	-4.49649	6.90855e-06	0.000561677	protein_coding	KNOWN	selection and upkeep of intraepithelial T cells 4 [Source:MGI Symbol;Acc:MGI:2444425]
Mfsd9	chr1	40772038	40790687	-	ENSMUSG00000041945.9	107.955	-1.48851	0.453493	-3.28232	0.00102958	0.0363142	protein_coding	KNOWN	major facilitator superfamily domain containing 9 [Source:MGI Symbol;Acc:MGI:2443548]
9230116N13Rik	chr1	136411916	136415519	-	ENSMUSG00000097403.2	39.7272	-1.48735	0.436341	-3.40868	0.000652774	0.0261821	processed_transcript	NOVEL	RIKEN cDNA 9230116N13 gene [Source:MGI Symbol;Acc:MGI:2443255]
Slc26a1	chr5	108669878	108675569	-	ENSMUSG00000046959.13	1080.21	-1.48218	0.319226	-4.64304	3.43324e-06	0.000298789	protein_coding	KNOWN	solute carrier family 26 (sulfate transporter), member 1 [Source:MGI Symbol;Acc:MGI:2385894]
1700001L05Rik	chr15	83357526	83367282	-	ENSMUSG00000075511.5	172.302	-1.4585	0.458611	-3.18026	0.00147141	0.048999	lincRNA	KNOWN	RIKEN cDNA 1700001L05 gene [Source:MGI Symbol;Acc:MGI:1916541]
Slc25a38	chr9	120110374	120124504	+	ENSMUSG00000032519.8	3353.86	-1.45552	0.306155	-4.75419	1.99244e-06	0.000181624	protein_coding	KNOWN	solute carrier family 25, member 38 [Source:MGI Symbol;Acc:MGI:2384782]
Ubac1	chr2	25998543	26021747	-	ENSMUSG00000036352.13	9625.97	-1.43199	0.345835	-4.14068	3.46275e-05	0.00229776	protein_coding	KNOWN	ubiquitin associated domain containing 1 [Source:MGI Symbol;Acc:MGI:1920995]
Rnf17	chr14	56402697	56525032	+	ENSMUSG00000000365.8	112.22	-1.40912	0.278533	-5.05907	4.21308e-07	4.52631e-05	protein_coding	KNOWN	ring finger protein 17 [Source:MGI Symbol;Acc:MGI:1353419]
Dusp1	chr17	26505590	26508519	-	ENSMUSG00000024190.6	843.759	-1.39229	0.193779	-7.18495	6.72307e-13	1.78448e-10	protein_coding	KNOWN	dual specificity phosphatase 1 [Source:MGI Symbol;Acc:MGI:105120]
Otub2	chr12	103388682	103406350	+	ENSMUSG00000021203.12	1038.41	-1.38647	0.219728	-6.30996	2.79111e-10	5.35923e-08	protein_coding	KNOWN	OTU domain, ubiquitin aldehyde binding 2 [Source:MGI Symbol;Acc:MGI:1915399]
Btnl10	chr11	58917908	58927158	+	ENSMUSG00000020490.13	1722.25	-1.35315	0.327303	-4.13423	3.5615e-05	0.00235463	protein_coding	KNOWN	butyrophilin-like 10 [Source:MGI Symbol;Acc:MGI:2182073]
Rnasel	chr1	153749426	153764221	+	ENSMUSG00000066800.8	1283.32	-1.3447	0.391676	-3.43321	0.000596483	0.0245073	protein_coding	KNOWN	ribonuclease L (2', 5'-oligoisoadenylate synthetase-dependent) [Source:MGI Symbol;Acc:MGI:1098272]
Rpl21-ps15	chrX	151215167	151215649	-	ENSMUSG00000083596.4	4207.45	-1.34268	0.364162	-3.68705	0.000226871	0.0117329	processed_pseudogene	KNOWN	ribosomal protein L21, pseudogene 15 [Source:MGI Symbol;Acc:MGI:3705426]
Dok4	chr8	94863828	94876312	-	ENSMUSG00000040631.7	814.648	-1.33884	0.312198	-4.28843	1.7994e-05	0.00126969	protein_coding	KNOWN	docking protein 4 [Source:MGI Symbol;Acc:MGI:2148865]
Cast	chr13	74694286	74807921	-	ENSMUSG00000021585.8	2442.83	-1.33262	0.307514	-4.33354	1.4673e-05	0.00107656	protein_coding	KNOWN	calpastatin [Source:MGI Symbol;Acc:MGI:1098236]
Sowaha	chr11	53476573	53480274	-	ENSMUSG00000044352.6	1439.14	-1.32065	0.209517	-6.30333	2.91326e-10	5.47723e-08	protein_coding	KNOWN	sosondowah ankyrin repeat domain family member A [Source:MGI Symbol;Acc:MGI:2687280]
Acp5	chr9	22126731	22135746	-	ENSMUSG00000001348.11	3117.47	-1.29866	0.384626	-3.37642	0.000734358	0.0285656	protein_coding	KNOWN	acid phosphatase 5, tartrate resistant [Source:MGI Symbol;Acc:MGI:87883]
Adcy7	chr8	88272403	88329962	+	ENSMUSG00000031659.9	3588.54	-1.29672	0.388363	-3.33893	0.000841017	0.0313626	protein_coding	KNOWN	adenylate cyclase 7 [Source:MGI Symbol;Acc:MGI:102891]
B3galtl	chr5	149678257	149762599	+	ENSMUSG00000051950.9	593.332	-1.29099	0.16881	-7.64755	2.04846e-14	6.64948e-12	protein_coding	KNOWN	beta-3-glucosyltransferase [Source:MGI Symbol;Acc:MGI:2685903]
Grk4	chr5	34660379	34755305	+	ENSMUSG00000052783.13	784.343	-1.2897	0.387919	-3.32466	0.000885257	0.0326082	protein_coding	KNOWN	G protein-coupled receptor kinase 4 [Source:MGI Symbol;Acc:MGI:95801]
Mpp1	chrX	75109733	75131016	-	ENSMUSG00000031402.9	4022.94	-1.28057	0.251141	-5.099	3.41452e-07	3.75784e-05	protein_coding	KNOWN	membrane protein, palmitoylated [Source:MGI Symbol;Acc:MGI:105941]
Rap1gap	chr4	137664726	137729861	+	ENSMUSG00000041351.13	281.067	-1.27111	0.238945	-5.31967	1.03957e-07	1.26778e-05	protein_coding	KNOWN	Rap1 GTPase-activating protein [Source:MGI Symbol;Acc:MGI:109338]
Camsap2	chr1	136268123	136346104	-	ENSMUSG00000041570.11	3702.7	-1.26826	0.358592	-3.53677	0.000405057	0.0186502	protein_coding	KNOWN	calmodulin regulated spectrin-associated protein family, member 2 [Source:MGI Symbol;Acc:MGI:1922434]
Slc30a10	chr1	185454848	185468762	+	ENSMUSG00000026614.6	3567.64	-1.26629	0.21121	-5.99544	2.0293e-09	3.39138e-07	protein_coding	KNOWN	solute carrier family 30, member 10 [Source:MGI Symbol;Acc:MGI:2685058]
Steap3	chr1	120190757	120272705	-	ENSMUSG00000026389.13	5101.72	-1.25623	0.253623	-4.95317	7.30158e-07	7.57392e-05	protein_coding	KNOWN	STEAP family member 3 [Source:MGI Symbol;Acc:MGI:1915678]
Atg4a	chrX	140956907	141164270	+	ENSMUSG00000079418.3	1301.52	-1.2562	0.266807	-4.70827	2.49832e-06	0.000223229	protein_coding	KNOWN	autophagy related 4A, cysteine peptidase [Source:MGI Symbol;Acc:MGI:2147903]
Gm2061	chr1	185447116	185455568	-	ENSMUSG00000097615.1	117.864	-1.24741	0.33528	-3.72049	0.00019884	0.0104937	lincRNA	KNOWN	predicted gene 2061 [Source:MGI Symbol;Acc:MGI:3780228]
Slc43a1	chr2	84838850	84863594	+	ENSMUSG00000027075.13	6455.4	-1.24621	0.151537	-8.22383	1.97113e-16	7.62057e-14	protein_coding	KNOWN	solute carrier family 43, member 1 [Source:MGI Symbol;Acc:MGI:1931352]
Relt	chr7	100845848	100863446	-	ENSMUSG00000008318.6	992.777	-1.22147	0.202637	-6.02787	1.66131e-09	2.80234e-07	protein_coding	KNOWN	RELT tumor necrosis factor receptor [Source:MGI Symbol;Acc:MGI:2443373]
D330045A20Rik	chrX	139480367	139554582	+	ENSMUSG00000042498.13	77.2029	-1.1844	0.329869	-3.59051	0.000330032	0.0158424	protein_coding	KNOWN	RIKEN cDNA D330045A20 gene [Source:MGI Symbol;Acc:MGI:2147848]
Rad23a	chr8	84834019	84840665	-	ENSMUSG00000003813.12	5980.66	-1.18227	0.195616	-6.04383	1.50494e-09	2.56252e-07	protein_coding	KNOWN	RAD23a homolog (S. cerevisiae) [Source:MGI Symbol;Acc:MGI:105126]
Evpl	chr11	116220559	116238077	-	ENSMUSG00000034282.3	49.6307	-1.17544	0.363388	-3.23467	0.00121784	0.0417886	protein_coding	KNOWN	envoplakin [Source:MGI Symbol;Acc:MGI:107507]
Fam220a	chr5	143548706	143564531	+	ENSMUSG00000083012.5	2133.29	-1.17339	0.236884	-4.95346	7.29061e-07	7.57392e-05	protein_coding	KNOWN	family with sequence similarity 220, member A [Source:MGI Symbol;Acc:MGI:1914488]
Tnfrsf14	chr4	154922210	154928563	-	ENSMUSG00000042333.11	3345.3	-1.17334	0.154375	-7.60059	2.94794e-14	9.0182e-12	protein_coding	KNOWN	tumor necrosis factor receptor superfamily, member 14 (herpesvirus entry mediator) [Source:MGI Symbol;Acc:MGI:2675303]
Bbs1	chr19	4886898	4906627	-	ENSMUSG00000006464.8	243.664	-1.1729	0.312331	-3.7553	0.000173134	0.00924525	protein_coding	KNOWN	Bardet-Biedl syndrome 1 (human) [Source:MGI Symbol;Acc:MGI:1277215]
Cercam	chr2	29869164	29882840	+	ENSMUSG00000039787.10	1392.96	-1.15127	0.166529	-6.91331	4.73458e-12	1.15479e-09	protein_coding	KNOWN	cerebral endothelial cell adhesion molecule [Source:MGI Symbol;Acc:MGI:2139134]
2500002B13Rik	chr8	57488054	57508877	+	ENSMUSG00000096917.1	100.519	-1.14891	0.310807	-3.69655	0.000218545	0.0113675	lincRNA	KNOWN	RIKEN cDNA 2500002B13 gene [Source:MGI Symbol;Acc:MGI:1925603]
Tbccd1	chr16	22813215	22857569	-	ENSMUSG00000004462.6	1114.76	-1.13973	0.221839	-5.13767	2.78171e-07	3.09921e-05	protein_coding	KNOWN	TBCC domain containing 1 [Source:MGI Symbol;Acc:MGI:1917823]
Zfp341	chr2	154613297	154646821	+	ENSMUSG00000059842.9	273.744	-1.1359	0.292471	-3.88379	0.00010284	0.00591132	protein_coding	KNOWN	zinc finger protein 341 [Source:MGI Symbol;Acc:MGI:2682937]
Cdc25b	chr2	131186949	131198497	+	ENSMUSG00000027330.13	9816.34	-1.13513	0.191392	-5.9309	3.01271e-09	4.94332e-07	protein_coding	KNOWN	cell division cycle 25B [Source:MGI Symbol;Acc:MGI:99701]
Lrrc29	chr8	105312341	105326276	-	ENSMUSG00000041679.8	260.245	-1.12074	0.289166	-3.87579	0.000106281	0.00608975	protein_coding	KNOWN	leucine rich repeat containing 29 [Source:MGI Symbol;Acc:MGI:2443262]
Lfng	chr5	140607320	140615545	+	ENSMUSG00000029570.2	462.126	-1.12071	0.207535	-5.40012	6.65945e-08	8.34698e-06	protein_coding	KNOWN	LFNG O-fucosylpeptide 3-beta-N-acetylglucosaminyltransferase [Source:MGI Symbol;Acc:MGI:1095413]
Cntn3	chr6	102163306	102464667	-	ENSMUSG00000030075.8	151.154	-1.10895	0.348093	-3.18578	0.00144367	0.0481641	protein_coding	KNOWN	contactin 3 [Source:MGI Symbol;Acc:MGI:99534]
Cdr2	chr7	120957036	120982312	-	ENSMUSG00000030878.10	6395.66	-1.10691	0.219432	-5.04445	4.54832e-07	4.85755e-05	protein_coding	KNOWN	cerebellar degeneration-related 2 [Source:MGI Symbol;Acc:MGI:1100885]
Sppl2b	chr10	80855275	80868705	+	ENSMUSG00000035206.9	2161.41	-1.09789	0.160666	-6.8334	8.29241e-12	1.89455e-09	protein_coding	KNOWN	signal peptide peptidase like 2B [Source:MGI Symbol;Acc:MGI:1920468]
Bcl11a	chr11	24078056	24174123	+	ENSMUSG00000000861.12	2968.41	-1.09681	0.225128	-4.87194	1.10506e-06	0.000109589	protein_coding	KNOWN	B cell CLL/lymphoma 11A (zinc finger protein) [Source:MGI Symbol;Acc:MGI:106190]
Fam53b	chr7	132712082	132813886	-	ENSMUSG00000030956.12	2344.79	-1.09417	0.266927	-4.09915	4.14661e-05	0.00265398	protein_coding	KNOWN	family with sequence similarity 53, member B [Source:MGI Symbol;Acc:MGI:1925188]
Shc4	chr2	125627447	125724148	-	ENSMUSG00000035109.11	90.8066	-1.08544	0.276079	-3.93162	8.43743e-05	0.00491249	protein_coding	KNOWN	SHC (Src homology 2 domain containing) family, member 4 [Source:MGI Symbol;Acc:MGI:2655364]
Kctd7	chr5	130144861	130155806	+	ENSMUSG00000034110.5	537.768	-1.08102	0.283666	-3.81089	0.000138467	0.00761947	protein_coding	KNOWN	potassium channel tetramerisation domain containing 7 [Source:MGI Symbol;Acc:MGI:2442265]
4930430F08Rik	chr10	100572274	100589259	-	ENSMUSG00000046567.9	861.937	-1.07741	0.280475	-3.84137	0.000122352	0.00683168	protein_coding	KNOWN	RIKEN cDNA 4930430F08 gene [Source:MGI Symbol;Acc:MGI:1921197]
Nup210	chr6	91013068	91116829	-	ENSMUSG00000030091.14	6783.93	-1.07382	0.308354	-3.48243	0.000496885	0.021404	protein_coding	KNOWN	nucleoporin 210 [Source:MGI Symbol;Acc:MGI:1859555]
Ldlrad4	chr18	67933257	68255549	+	ENSMUSG00000024544.8	100.763	-1.06194	0.32589	-3.25858	0.00111972	0.0387905	protein_coding	KNOWN	low density lipoprotein receptor class A domain containing 4 [Source:MGI Symbol;Acc:MGI:1277150]
E2f4	chr8	105297663	105305369	+	ENSMUSG00000014859.8	8027.71	-1.04921	0.151193	-6.9395	3.93478e-12	9.72861e-10	protein_coding	KNOWN	E2F transcription factor 4 [Source:MGI Symbol;Acc:MGI:103012]
Scml2	chrX	161117193	161258213	+	ENSMUSG00000000037.13	189.563	-1.02603	0.250896	-4.08945	4.32407e-05	0.00273842	protein_coding	KNOWN	sex comb on midleg-like 2 (Drosophila) [Source:MGI Symbol;Acc:MGI:1340042]
Slc16a1	chr3	104638668	104658462	+	ENSMUSG00000032902.1	11898.8	-1.01161	0.156132	-6.47919	9.22144e-11	1.93532e-08	protein_coding	KNOWN	solute carrier family 16 (monocarboxylic acid transporters), member 1 [Source:MGI Symbol;Acc:MGI:106013]
Lmo2	chr2	103957986	103981878	+	ENSMUSG00000032698.12	6794.93	-1.00457	0.277872	-3.61522	0.000300097	0.0147587	protein_coding	KNOWN	LIM domain only 2 [Source:MGI Symbol;Acc:MGI:102811]
Tor3a	chr1	156653617	156674356	-	ENSMUSG00000060519.8	359.127	1.01238	0.29497	3.43216	0.000598798	0.0245073	protein_coding	KNOWN	torsin family 3, member A [Source:MGI Symbol;Acc:MGI:1353652]
Micall2	chr5	139706696	139736336	-	ENSMUSG00000036718.14	2040.37	1.02121	0.295769	3.45272	0.000554969	0.0233488	protein_coding	KNOWN	MICAL-like 2 [Source:MGI Symbol;Acc:MGI:2444818]
Stat3	chr11	100885098	100939540	-	ENSMUSG00000004040.13	4650.37	1.02694	0.244911	4.19314	2.75123e-05	0.00184598	protein_coding	KNOWN	signal transducer and activator of transcription 3 [Source:MGI Symbol;Acc:MGI:103038]
Akr1b8	chr6	34354119	34368463	+	ENSMUSG00000029762.6	457.635	1.02727	0.320178	3.20844	0.00133458	0.0450238	protein_coding	KNOWN	aldo-keto reductase family 1, member B8 [Source:MGI Symbol;Acc:MGI:107673]
Cgn	chr3	94760069	94786492	-	ENSMUSG00000068876.11	2226.01	1.04816	0.241434	4.34141	1.41574e-05	0.00104724	protein_coding	KNOWN	cingulin [Source:MGI Symbol;Acc:MGI:1927237]
Tspan13	chr12	36014557	36042500	-	ENSMUSG00000020577.12	1402.66	1.05513	0.233553	4.51774	6.25029e-06	0.000512779	protein_coding	KNOWN	tetraspanin 13 [Source:MGI Symbol;Acc:MGI:1913359]
Nars	chr18	64499665	64516557	-	ENSMUSG00000024587.9	19940.1	1.05617	0.179017	5.89983	3.63879e-09	5.91681e-07	protein_coding	KNOWN	asparaginyl-tRNA synthetase [Source:MGI Symbol;Acc:MGI:1917473]
Gbp3	chr3	142560026	142573209	+	ENSMUSG00000028268.11	221.677	1.06331	0.247125	4.30272	1.68716e-05	0.00121221	protein_coding	KNOWN	guanylate binding protein 3 [Source:MGI Symbol;Acc:MGI:1926263]
Cited2	chr10	17723228	17725673	+	ENSMUSG00000039910.9	1782.01	1.07381	0.267819	4.00945	6.08594e-05	0.00364934	protein_coding	KNOWN	Cbp/p300-interacting transactivator, with Glu/Asp-rich carboxy-terminal domain, 2 [Source:MGI Symbol;Acc:MGI:1306784]
Serpini1	chr3	75557547	75643495	+	ENSMUSG00000027834.12	89.5554	1.08104	0.320386	3.37418	0.000740347	0.0286135	protein_coding	KNOWN	serine (or cysteine) peptidase inhibitor, clade I, member 1 [Source:MGI Symbol;Acc:MGI:1194506]
Plek2	chr12	78888691	78906964	-	ENSMUSG00000021118.7	3294.87	1.08476	0.254575	4.26107	2.03449e-05	0.00139093	protein_coding	KNOWN	pleckstrin 2 [Source:MGI Symbol;Acc:MGI:1351466]
Vps37b	chr5	124004641	124032270	-	ENSMUSG00000066278.6	1876.5	1.08715	0.17942	6.05926	1.36746e-09	2.3506e-07	protein_coding	KNOWN	vacuolar protein sorting 37B (yeast) [Source:MGI Symbol;Acc:MGI:1916724]
Tmem140	chr6	34863146	34874946	+	ENSMUSG00000057137.6	427.852	1.08758	0.199445	5.45304	4.95158e-08	6.5714e-06	protein_coding	KNOWN	transmembrane protein 140 [Source:MGI Symbol;Acc:MGI:1915737]
1700034H15Rik	chr1	191886130	191907527	-	ENSMUSG00000055833.11	49.9484	1.0881	0.335281	3.24535	0.00117307	0.0403291	antisense	KNOWN	RIKEN cDNA 1700034H15 gene [Source:MGI Symbol;Acc:MGI:1921515]
Dffb	chr4	153964449	153975126	-	ENSMUSG00000029027.5	771.732	1.09112	0.185637	5.87774	4.15893e-09	6.68937e-07	protein_coding	KNOWN	DNA fragmentation factor, beta subunit [Source:MGI Symbol;Acc:MGI:1196287]
Slc37a1	chr17	31295483	31350696	+	ENSMUSG00000024036.12	175.737	1.09751	0.312439	3.5127	0.000443575	0.019817	protein_coding	KNOWN	solute carrier family 37 (glycerol-3-phosphate transporter), member 1 [Source:MGI Symbol;Acc:MGI:2446181]
Acacb	chr5	114146535	114250761	+	ENSMUSG00000042010.13	115.724	1.10224	0.259121	4.25375	2.10221e-05	0.0014318	protein_coding	KNOWN	acetyl-Coenzyme A carboxylase beta [Source:MGI Symbol;Acc:MGI:2140940]
Myo1g	chr11	6506548	6520965	-	ENSMUSG00000020437.9	587.088	1.12572	0.338385	3.32676	0.000878625	0.0325062	protein_coding	KNOWN	myosin IG [Source:MGI Symbol;Acc:MGI:1927091]
Pitpnm1	chr19	4099998	4113965	+	ENSMUSG00000024851.10	519.438	1.13098	0.28198	4.01085	6.05008e-05	0.00363993	protein_coding	KNOWN	phosphatidylinositol transfer protein, membrane-associated 1 [Source:MGI Symbol;Acc:MGI:1197524]
Cbfa2t3	chr8	122628739	122699109	-	ENSMUSG00000006362.12	1324.24	1.15247	0.329367	3.49903	0.000466951	0.0206568	protein_coding	KNOWN	core-binding factor, runt domain, alpha subunit 2, translocated to, 3 (human) [Source:MGI Symbol;Acc:MGI:1338013]
Flot2	chr11	78037931	78060434	+	ENSMUSG00000061981.11	2631.91	1.16172	0.154794	7.50494	6.14545e-14	1.78902e-11	protein_coding	KNOWN	flotillin 2 [Source:MGI Symbol;Acc:MGI:103309]
Galnt3	chr2	66082766	66124994	-	ENSMUSG00000026994.6	70.8432	1.16774	0.303579	3.84656	0.000119786	0.00671434	protein_coding	KNOWN	UDP-N-acetyl-alpha-D-galactosamine:polypeptide N-acetylgalactosaminyltransferase 3 [Source:MGI Symbol;Acc:MGI:894695]
Hmgcs2	chr3	98280435	98310738	+	ENSMUSG00000027875.9	5804.38	1.20762	0.250664	4.81766	1.45254e-06	0.000140842	protein_coding	KNOWN	3-hydroxy-3-methylglutaryl-Coenzyme A synthase 2 [Source:MGI Symbol;Acc:MGI:101939]
Serpina3g	chr12	104236245	104241939	+	ENSMUSG00000041481.13	91.4462	1.21428	0.272381	4.45803	8.2717e-06	0.000660601	protein_coding	KNOWN	serine (or cysteine) peptidase inhibitor, clade A, member 3G [Source:MGI Symbol;Acc:MGI:105046]
Ptger3	chr3	157566892	157645888	+	ENSMUSG00000040016.13	272.51	1.21671	0.255582	4.76053	1.93082e-06	0.000178715	protein_coding	KNOWN	prostaglandin E receptor 3 (subtype EP3) [Source:MGI Symbol;Acc:MGI:97795]
Bahd1	chr2	118900377	118924528	+	ENSMUSG00000040007.8	2677.39	1.21741	0.270902	4.49389	6.99323e-06	0.000566012	protein_coding	KNOWN	bromo adjacent homology domain containing 1 [Source:MGI Symbol;Acc:MGI:2139371]
Pnpla2	chr7	141455198	141460743	+	ENSMUSG00000025509.12	1009.13	1.2342	0.343044	3.5978	0.000320915	0.0155704	protein_coding	KNOWN	patatin-like phospholipase domain containing 2 [Source:MGI Symbol;Acc:MGI:1914103]
Kcnip2	chr19	45791839	45816061	-	ENSMUSG00000025221.12	175.105	1.26388	0.277302	4.55776	5.17023e-06	0.000434035	protein_coding	KNOWN	Kv channel-interacting protein 2 [Source:MGI Symbol;Acc:MGI:2135916]
Gata2	chr6	88193891	88207030	+	ENSMUSG00000015053.11	608.27	1.27031	0.264374	4.80496	1.5478e-06	0.000148597	protein_coding	KNOWN	GATA binding protein 2 [Source:MGI Symbol;Acc:MGI:95662]
Slc30a1	chr1	191906767	191913247	+	ENSMUSG00000037434.7	3013.86	1.2715	0.238323	5.33519	9.54425e-08	1.17187e-05	protein_coding	KNOWN	solute carrier family 30 (zinc transporter), member 1 [Source:MGI Symbol;Acc:MGI:1345281]
Fgr	chr4	132974095	133001910	+	ENSMUSG00000028874.11	105.997	1.27663	0.332453	3.84004	0.000123015	0.00683168	protein_coding	KNOWN	Gardner-Rasheed feline sarcoma viral (Fgr) oncogene homolog [Source:MGI Symbol;Acc:MGI:95527]
Rhpn2	chr7	35334170	35392289	+	ENSMUSG00000030494.10	723.896	1.27908	0.202826	6.3063	2.85786e-10	5.42963e-08	protein_coding	KNOWN	rhophilin, Rho GTPase binding protein 2 [Source:MGI Symbol;Acc:MGI:1289234]
Bzrap1	chr11	87760541	87785928	+	ENSMUSG00000034156.13	640.761	1.27963	0.319492	4.00519	6.19673e-05	0.0036791	protein_coding	KNOWN	benzodiazepine receptor associated protein 1 [Source:MGI Symbol;Acc:MGI:2450877]
Epb4.1l1	chr2	156420909	156543214	+	ENSMUSG00000027624.14	1408.05	1.27979	0.385095	3.32332	0.000889544	0.0326186	protein_coding	KNOWN	erythrocyte protein band 4.1-like 1 [Source:MGI Symbol;Acc:MGI:103010]
Nck2	chr1	43444579	43570515	+	ENSMUSG00000066877.8	1823.92	1.2821	0.237052	5.4085	6.35557e-08	8.13558e-06	protein_coding	KNOWN	non-catalytic region of tyrosine kinase adaptor protein 2 [Source:MGI Symbol;Acc:MGI:1306821]
Gga2	chr7	121986722	122021222	-	ENSMUSG00000030872.11	8177.16	1.28666	0.199583	6.44672	1.14293e-10	2.37112e-08	protein_coding	KNOWN	golgi associated, gamma adaptin ear containing, ARF binding protein 2 [Source:MGI Symbol;Acc:MGI:1921355]
Sod3	chr5	52363791	52371418	+	ENSMUSG00000072941.5	374.03	1.30918	0.382888	3.41922	0.000628015	0.025472	protein_coding	KNOWN	superoxide dismutase 3, extracellular [Source:MGI Symbol;Acc:MGI:103181]
Ifi204	chr1	173747293	173766943	-	ENSMUSG00000073489.5	453.331	1.31203	0.369702	3.54887	0.000386885	0.0179048	protein_coding	KNOWN	interferon activated gene 204 [Source:MGI Symbol;Acc:MGI:96429]
Phlda1	chr10	111506286	111508645	+	ENSMUSG00000020205.8	368.333	1.31744	0.303886	4.3353	1.45559e-05	0.00107232	protein_coding	KNOWN	pleckstrin homology-like domain, family A, member 1 [Source:MGI Symbol;Acc:MGI:1096880]
Alox5	chr6	116410077	116461178	-	ENSMUSG00000025701.9	184.851	1.32763	0.378966	3.50329	0.000459553	0.0204297	protein_coding	KNOWN	arachidonate 5-lipoxygenase [Source:MGI Symbol;Acc:MGI:87999]
0610012G03Rik	chr16	31948024	31948448	-	ENSMUSG00000096232.1	266.484	1.33371	0.331473	4.02359	5.73187e-05	0.00348332	pseudogene	KNOWN	RIKEN cDNA 0610012G03 gene [Source:MGI Symbol;Acc:MGI:1913301]
Gdf3	chr6	122605403	122610087	-	ENSMUSG00000030117.4	644.259	1.34731	0.374276	3.59977	0.0003185	0.0155368	protein_coding	KNOWN	growth differentiation factor 3 [Source:MGI Symbol;Acc:MGI:95686]
Ppm1f	chr16	16896469	16927364	+	ENSMUSG00000026181.11	3765.78	1.35036	0.327021	4.12927	3.63916e-05	0.00238848	protein_coding	KNOWN	protein phosphatase 1F (PP2C domain containing) [Source:MGI Symbol;Acc:MGI:1918464]
Ppapdc3	chr2	32095528	32110820	+	ENSMUSG00000051373.5	181.761	1.35124	0.248676	5.43376	5.51784e-08	7.16486e-06	protein_coding	KNOWN	phosphatidic acid phosphatase type 2 domain containing 3 [Source:MGI Symbol;Acc:MGI:2445183]
Snx15	chr19	6119399	6128304	-	ENSMUSG00000024787.10	2436.45	1.38756	0.226731	6.11986	9.36548e-10	1.62536e-07	protein_coding	KNOWN	sorting nexin 15 [Source:MGI Symbol;Acc:MGI:1916274]
Emilin2	chr17	71252176	71310965	-	ENSMUSG00000024053.10	3521.65	1.39817	0.314871	4.44047	8.97622e-06	0.000707475	protein_coding	KNOWN	elastin microfibril interfacer 2 [Source:MGI Symbol;Acc:MGI:2389136]
Serpina11	chr12	103980243	103989957	-	ENSMUSG00000063232.13	522.646	1.41227	0.415204	3.40139	0.000670447	0.0265954	protein_coding	KNOWN	serine (or cysteine) peptidase inhibitor, clade A (alpha-1 antiproteinase, antitrypsin), member 11 [Source:MGI Symbol;Acc:MGI:2685741]
Lypd1	chr1	125867622	125913101	-	ENSMUSG00000026344.6	91.6329	1.41407	0.352961	4.00631	6.16751e-05	0.00367384	protein_coding	KNOWN	Ly6/Plaur domain containing 1 [Source:MGI Symbol;Acc:MGI:1919835]
Kbtbd12	chr6	88547340	88637950	-	ENSMUSG00000033182.9	62.0488	1.42254	0.368241	3.86306	0.000111975	0.00631572	protein_coding	KNOWN	kelch repeat and BTB (POZ) domain containing 12 [Source:MGI Symbol;Acc:MGI:1918481]
C5ar1	chr7	16246743	16259540	-	ENSMUSG00000049130.5	147.897	1.42692	0.38797	3.67792	0.000235145	0.0119891	protein_coding	KNOWN	complement component 5a receptor 1 [Source:MGI Symbol;Acc:MGI:88232]
Sars2	chr7	28741968	28753879	+	ENSMUSG00000070699.4	1253.43	1.43008	0.41048	3.48392	0.000494124	0.021336	protein_coding	KNOWN	seryl-aminoacyl-tRNA synthetase 2 [Source:MGI Symbol;Acc:MGI:1919234]
Srxn1	chr2	152105516	152111376	+	ENSMUSG00000032802.8	2308.24	1.43277	0.169781	8.43895	3.20199e-17	1.34402e-14	protein_coding	KNOWN	sulfiredoxin 1 homolog (S. cerevisiae) [Source:MGI Symbol;Acc:MGI:104971]
Ttc39a	chr4	109406623	109444745	+	ENSMUSG00000028555.12	1412.16	1.43317	0.172574	8.30467	1.00095e-16	4.01469e-14	protein_coding	KNOWN	tetratricopeptide repeat domain 39A [Source:MGI Symbol;Acc:MGI:2444350]
Pccb	chr9	100982032	101034898	-	ENSMUSG00000032527.10	2455.29	1.43323	0.313574	4.57062	4.86294e-06	0.000410146	protein_coding	KNOWN	propionyl Coenzyme A carboxylase, beta polypeptide [Source:MGI Symbol;Acc:MGI:1914154]
Batf	chr12	85686669	85709087	+	ENSMUSG00000034266.5	144.966	1.43503	0.445022	3.22463	0.00126135	0.0428278	protein_coding	KNOWN	basic leucine zipper transcription factor, ATF-like [Source:MGI Symbol;Acc:MGI:1859147]
Tspan18	chr2	93201760	93334505	-	ENSMUSG00000027217.10	1066.59	1.44173	0.292817	4.92366	8.49384e-07	8.66132e-05	protein_coding	KNOWN	tetraspanin 18 [Source:MGI Symbol;Acc:MGI:1917186]
Cpne5	chr17	29156550	29237797	-	ENSMUSG00000024008.12	135.595	1.44483	0.294905	4.89931	9.61731e-07	9.6435e-05	protein_coding	KNOWN	copine V [Source:MGI Symbol;Acc:MGI:2385908]
Ankrd6	chr4	32804035	32950841	-	ENSMUSG00000040183.10	324.658	1.45119	0.305047	4.75727	1.96226e-06	0.000179781	protein_coding	KNOWN	ankyrin repeat domain 6 [Source:MGI Symbol;Acc:MGI:2154278]
Slc15a3	chr19	10839727	10859362	+	ENSMUSG00000024737.2	669.932	1.46889	0.398788	3.68338	0.000230163	0.0118278	protein_coding	KNOWN	solute carrier family 15, member 3 [Source:MGI Symbol;Acc:MGI:1929691]
Hdc	chr2	126593667	126619299	-	ENSMUSG00000027360.5	545.972	1.47058	0.432949	3.39666	0.000682142	0.0269653	protein_coding	KNOWN	histidine decarboxylase [Source:MGI Symbol;Acc:MGI:96062]
Tfeb	chr17	47737030	47792419	+	ENSMUSG00000023990.15	618.828	1.4912	0.442732	3.36819	0.000756633	0.0291805	protein_coding	KNOWN	transcription factor EB [Source:MGI Symbol;Acc:MGI:103270]
Pyhin1	chr1	173630917	173647928	+	ENSMUSG00000043263.10	73.963	1.50857	0.442285	3.41087	0.000647566	0.0260891	protein_coding	KNOWN	pyrin and HIN domain family, member 1 [Source:MGI Symbol;Acc:MGI:2138243]
Rnaset2a	chr17	8128610	8148097	-	ENSMUSG00000095687.1	447.219	1.5248	0.461001	3.30758	0.000941049	0.034175	protein_coding	KNOWN	ribonuclease T2A [Source:MGI Symbol;Acc:MGI:1915445]
Lrrc8e	chr8	4226827	4237470	+	ENSMUSG00000046589.6	62.021	1.54272	0.448893	3.43672	0.000588798	0.0244867	protein_coding	KNOWN	leucine rich repeat containing 8 family, member E [Source:MGI Symbol;Acc:MGI:1919517]
Paqr4	chr17	23736186	23740330	-	ENSMUSG00000023909.3	662.096	1.54432	0.304998	5.06338	4.11884e-07	4.45155e-05	protein_coding	KNOWN	progestin and adipoQ receptor family member IV [Source:MGI Symbol;Acc:MGI:1923748]
Lasp1	chr11	97799000	97838764	+	ENSMUSG00000038366.12	8596.69	1.54988	0.297177	5.21535	1.83475e-07	2.13648e-05	protein_coding	KNOWN	LIM and SH3 protein 1 [Source:MGI Symbol;Acc:MGI:109656]
Treml4	chr17	48264295	48275360	+	ENSMUSG00000051682.12	205.068	1.55901	0.389131	4.00638	6.16558e-05	0.00367384	protein_coding	KNOWN	triggering receptor expressed on myeloid cells-like 4 [Source:MGI Symbol;Acc:MGI:1923239]
Gm10390	chr5	120121103	120139263	-	ENSMUSG00000097368.1	127.246	1.56093	0.434108	3.59571	0.000323506	0.015624	lincRNA	KNOWN	predicted gene 10390 [Source:MGI Symbol;Acc:MGI:3708725]
Epx	chr11	87864000	87875536	-	ENSMUSG00000052234.2	386.258	1.56762	0.414473	3.78219	0.000155453	0.00845112	protein_coding	KNOWN	eosinophil peroxidase [Source:MGI Symbol;Acc:MGI:107569]
Fads3	chr19	10041548	10059671	+	ENSMUSG00000024664.4	2631.73	1.57587	0.388382	4.05752	4.95966e-05	0.00308679	protein_coding	KNOWN	fatty acid desaturase 3 [Source:MGI Symbol;Acc:MGI:1928740]
Neat1	chr19	5824708	5845478	-	ENSMUSG00000092274.2	1805.62	1.57957	0.311003	5.07897	3.79485e-07	4.1511e-05	lincRNA	KNOWN	nuclear paraspeckle assembly transcript 1 (non-protein coding) [Source:MGI Symbol;Acc:MGI:1914211]
Ngp	chr9	110419747	110423012	+	ENSMUSG00000032484.8	1495.5	1.58722	0.476416	3.33158	0.000863542	0.0321362	protein_coding	KNOWN	neutrophilic granule protein [Source:MGI Symbol;Acc:MGI:105983]
Grap2	chr15	80623505	80650559	+	ENSMUSG00000042351.8	4162	1.60621	0.350525	4.58229	4.59908e-06	0.000391551	protein_coding	KNOWN	GRB2-related adaptor protein 2 [Source:MGI Symbol;Acc:MGI:1333842]
Mpo	chr11	87793581	87804413	+	ENSMUSG00000009350.10	10149.2	1.61804	0.452693	3.57425	0.000351236	0.0165521	protein_coding	KNOWN	myeloperoxidase [Source:MGI Symbol;Acc:MGI:97137]
C77080	chr4	129219578	129261404	-	ENSMUSG00000050390.9	638.498	1.627	0.385165	4.22417	2.39825e-05	0.00162729	protein_coding	KNOWN	expressed sequence C77080 [Source:MGI Symbol;Acc:MGI:2140651]
Kctd14	chr7	97451334	97459553	+	ENSMUSG00000051727.11	1755.35	1.637	0.308295	5.30986	1.09712e-07	1.32012e-05	protein_coding	KNOWN	potassium channel tetramerisation domain containing 14 [Source:MGI Symbol;Acc:MGI:1289222]
Gm5526	chr1	45857332	45857754	-	ENSMUSG00000084817.3	76.5486	1.64159	0.342662	4.79071	1.66192e-06	0.000157047	processed_pseudogene	KNOWN	predicted pseudogene 5526 [Source:MGI Symbol;Acc:MGI:3643066]
Zfp771	chr7	127244526	127254803	+	ENSMUSG00000054716.3	499.288	1.64311	0.473928	3.467	0.000526301	0.0223511	protein_coding	KNOWN	zinc finger protein 771 [Source:MGI Symbol;Acc:MGI:2442050]
Fahd2a	chr2	127436215	127444565	-	ENSMUSG00000027371.7	597.187	1.64526	0.418324	3.93299	8.38956e-05	0.00490043	protein_coding	KNOWN	fumarylacetoacetate hydrolase domain containing 2A [Source:MGI Symbol;Acc:MGI:1915376]
Gm10612	chr8	122697860	122700160	+	ENSMUSG00000090174.1	27.4419	1.64982	0.49367	3.34194	0.000831945	0.031187	antisense	NOVEL	predicted gene 10612 [Source:MGI Symbol;Acc:MGI:3708796]
Aqp1	chr6	55336432	55348555	+	ENSMUSG00000004655.5	9344.59	1.67164	0.267662	6.24533	4.2291e-10	7.78888e-08	protein_coding	KNOWN	aquaporin 1 [Source:MGI Symbol;Acc:MGI:103201]
Rras2	chr7	114046785	114117781	-	ENSMUSG00000055723.5	1976.03	1.6782	0.287721	5.83272	5.45307e-09	8.55847e-07	protein_coding	KNOWN	related RAS viral (r-ras) oncogene homolog 2 [Source:MGI Symbol;Acc:MGI:1914172]
Arvcf	chr16	18348182	18407076	+	ENSMUSG00000000325.12	2005.97	1.68891	0.210509	8.02298	1.03214e-15	3.80186e-13	protein_coding	KNOWN	armadillo repeat gene deleted in velo-cardio-facial syndrome [Source:MGI Symbol;Acc:MGI:109620]
Aqp8	chr7	123462294	123468003	+	ENSMUSG00000030762.8	244.592	1.69086	0.450195	3.75584	0.00017276	0.00924525	protein_coding	KNOWN	aquaporin 8 [Source:MGI Symbol;Acc:MGI:1195271]
Sirt2	chr7	28766735	28788665	+	ENSMUSG00000015149.10	2718.07	1.70944	0.165	10.3602	3.76044e-25	2.26241e-22	protein_coding	KNOWN	sirtuin 2 [Source:MGI Symbol;Acc:MGI:1927664]
Slc44a2	chr9	21337828	21355025	+	ENSMUSG00000057193.7	3021.72	1.71455	0.240523	7.12842	1.01525e-12	2.65568e-10	protein_coding	KNOWN	solute carrier family 44, member 2 [Source:MGI Symbol;Acc:MGI:1915932]
Fpr2	chr17	17887824	17893952	+	ENSMUSG00000052270.7	82.8692	1.73626	0.49631	3.49834	0.000468164	0.0206599	protein_coding	KNOWN	formyl peptide receptor 2 [Source:MGI Symbol;Acc:MGI:1278319]
Crtc1	chr8	70382355	70439579	-	ENSMUSG00000003575.10	2164.06	1.75262	0.316148	5.54366	2.96219e-08	4.11265e-06	protein_coding	KNOWN	CREB regulated transcription coactivator 1 [Source:MGI Symbol;Acc:MGI:2142523]
Tuft1	chr3	94612757	94658872	-	ENSMUSG00000005968.11	1004.87	1.76051	0.182501	9.64659	5.08195e-22	2.54789e-19	protein_coding	KNOWN	tuftelin 1 [Source:MGI Symbol;Acc:MGI:109572]
Hmox1	chr8	75093591	75100596	+	ENSMUSG00000005413.7	7481.97	1.76623	0.302957	5.82996	5.54391e-09	8.62604e-07	protein_coding	KNOWN	heme oxygenase (decycling) 1 [Source:MGI Symbol;Acc:MGI:96163]
Gadd45g	chr13	51846678	51848468	+	ENSMUSG00000021453.2	565.579	1.77567	0.487596	3.64168	0.000270861	0.0135049	protein_coding	KNOWN	growth arrest and DNA-damage-inducible 45 gamma [Source:MGI Symbol;Acc:MGI:1346325]
Rtp4	chr16	23609919	23614222	+	ENSMUSG00000033355.5	327.661	1.78039	0.511926	3.47782	0.000505508	0.021672	protein_coding	KNOWN	receptor transporter protein 4 [Source:MGI Symbol;Acc:MGI:1915025]
Parvg	chr15	84324026	84342978	+	ENSMUSG00000022439.6	1602.23	1.78906	0.364347	4.91033	9.09247e-07	9.16816e-05	protein_coding	KNOWN	parvin, gamma [Source:MGI Symbol;Acc:MGI:2158329]
Fam65c	chr2	167980164	168010618	-	ENSMUSG00000074577.6	720.886	1.79543	0.282974	6.34484	2.22657e-10	4.4162e-08	protein_coding	KNOWN	family with sequence similarity 65, member C [Source:MGI Symbol;Acc:MGI:1916803]
Cacnb4	chr2	52428320	52676831	-	ENSMUSG00000017412.12	109.742	1.79633	0.399089	4.50109	6.76073e-06	0.000552147	protein_coding	KNOWN	calcium channel, voltage-dependent, beta 4 subunit [Source:MGI Symbol;Acc:MGI:103301]
Tnfsf10	chr3	27317028	27342427	+	ENSMUSG00000039304.8	128.981	1.82128	0.532787	3.41841	0.00062989	0.0254908	protein_coding	KNOWN	tumor necrosis factor (ligand) superfamily, member 10 [Source:MGI Symbol;Acc:MGI:107414]
Tinagl1	chr4	130164454	130175122	-	ENSMUSG00000028776.11	2314.47	1.83619	0.230461	7.96747	1.6196e-15	5.73179e-13	protein_coding	KNOWN	tubulointerstitial nephritis antigen-like 1 [Source:MGI Symbol;Acc:MGI:2137617]
Mob2	chr7	142008553	142061034	-	ENSMUSG00000025147.6	5050.46	1.83673	0.341742	5.37461	7.67468e-08	9.55312e-06	protein_coding	KNOWN	MOB kinase activator 2 [Source:MGI Symbol;Acc:MGI:1919891]
Arhgdib	chr6	136923523	136941899	-	ENSMUSG00000030220.10	5454.56	1.8587	0.576448	3.2244	0.00126236	0.0428278	protein_coding	KNOWN	Rho, GDP dissociation inhibitor (GDI) beta [Source:MGI Symbol;Acc:MGI:101940]
Oaf	chr9	43221278	43239816	-	ENSMUSG00000032014.5	4117.44	1.89771	0.429322	4.42025	9.85852e-06	0.000770288	protein_coding	KNOWN	OAF homolog (Drosophila) [Source:MGI Symbol;Acc:MGI:94852]
Acy1	chr9	106432981	106438319	-	ENSMUSG00000023262.9	2103.59	1.91678	0.361827	5.29751	1.17395e-07	1.40321e-05	protein_coding	KNOWN	aminoacylase 1 [Source:MGI Symbol;Acc:MGI:87913]
Rab3ip	chr10	116905784	116950380	-	ENSMUSG00000064181.5	1272.45	1.93473	0.34334	5.63503	1.75027e-08	2.52725e-06	protein_coding	KNOWN	RAB3A interacting protein [Source:MGI Symbol;Acc:MGI:105933]
Agtrap	chr4	148077061	148088031	-	ENSMUSG00000029007.8	1960.6	1.94923	0.196935	9.89785	4.2531e-23	2.47627e-20	protein_coding	KNOWN	angiotensin II, type I receptor-associated protein [Source:MGI Symbol;Acc:MGI:1339977]
Pkp3	chr7	141078218	141090510	+	ENSMUSG00000054065.8	30.6529	1.95322	0.57208	3.41424	0.000639611	0.0258262	protein_coding	KNOWN	plakophilin 3 [Source:MGI Symbol;Acc:MGI:1891830]
Mx2	chr16	97535308	97560900	+	ENSMUSG00000023341.11	70.2511	1.95486	0.485214	4.02886	5.60481e-05	0.00341761	polymorphic_pseudogene	KNOWN	MX dynamin-like GTPase 2 [Source:MGI Symbol;Acc:MGI:97244]
Ccdc74a	chr16	17646470	17650738	+	ENSMUSG00000041617.7	109.223	1.95546	0.344804	5.67121	1.41792e-08	2.09771e-06	protein_coding	KNOWN	coiled-coil domain containing 74A [Source:MGI Symbol;Acc:MGI:1919565]
Clec4n	chr6	123229843	123247021	+	ENSMUSG00000023349.11	513.856	1.96671	0.581841	3.38015	0.00072447	0.0283643	protein_coding	KNOWN	C-type lectin domain family 4, member n [Source:MGI Symbol;Acc:MGI:1861231]
Psap	chr10	60277627	60302597	+	ENSMUSG00000004207.11	30432.7	1.97255	0.187454	10.5228	6.77923e-26	4.70609e-23	protein_coding	KNOWN	prosaposin [Source:MGI Symbol;Acc:MGI:97783]
Ptrh1	chr2	32775786	32777597	+	ENSMUSG00000053746.8	196.567	1.98331	0.463682	4.2773	1.89174e-05	0.00130934	protein_coding	KNOWN	peptidyl-tRNA hydrolase 1 homolog (S. cerevisiae) [Source:MGI Symbol;Acc:MGI:1913779]
Xaf1	chr11	72301629	72313733	+	ENSMUSG00000040483.12	306.253	1.99646	0.351328	5.68261	1.32655e-08	1.97876e-06	protein_coding	KNOWN	XIAP associated factor 1 [Source:MGI Symbol;Acc:MGI:3772572]
Lcn2	chr2	32384633	32388252	-	ENSMUSG00000026822.11	653.189	2.00289	0.563039	3.55728	0.000374715	0.017431	protein_coding	KNOWN	lipocalin 2 [Source:MGI Symbol;Acc:MGI:96757]
Gpnmb	chr6	49036518	49058182	+	ENSMUSG00000029816.8	74.6057	2.01156	0.490339	4.10238	4.08919e-05	0.00263592	protein_coding	KNOWN	glycoprotein (transmembrane) nmb [Source:MGI Symbol;Acc:MGI:1934765]
Ccdc160	chrX	52791200	52799468	+	ENSMUSG00000073207.1	17.7817	2.01558	0.6141	3.28216	0.00103013	0.0363142	protein_coding	KNOWN	coiled-coil domain containing 160 [Source:MGI Symbol;Acc:MGI:3588225]
Gda	chr19	21391307	21473445	-	ENSMUSG00000058624.9	398.514	2.02857	0.4126	4.91655	8.80826e-07	8.93147e-05	protein_coding	KNOWN	guanine deaminase [Source:MGI Symbol;Acc:MGI:95678]
Aim1	chr10	43950307	44148853	-	ENSMUSG00000019866.10	306.984	2.03012	0.265979	7.63264	2.29988e-14	7.28254e-12	protein_coding	KNOWN	absent in melanoma 1 [Source:MGI Symbol;Acc:MGI:109544]
Cish	chr9	107296026	107302784	+	ENSMUSG00000032578.7	1358.21	2.04674	0.281287	7.27633	3.43037e-13	9.67417e-11	protein_coding	KNOWN	cytokine inducible SH2-containing protein [Source:MGI Symbol;Acc:MGI:103159]
Gfi1	chr5	107716657	107726036	-	ENSMUSG00000029275.14	142.232	2.04807	0.570015	3.593	0.000326891	0.0157335	protein_coding	KNOWN	growth factor independent 1 [Source:MGI Symbol;Acc:MGI:103170]
Gm15658	chr16	33770430	33787112	-	ENSMUSG00000085550.1	40.1559	2.05627	0.603724	3.40598	0.000659274	0.0262676	antisense	NOVEL	predicted gene 15658 [Source:MGI Symbol;Acc:MGI:3783101]
Gm10516	chr1	192136896	192151026	+	ENSMUSG00000097316.2	144.277	2.07276	0.387654	5.34694	8.94553e-08	1.10588e-05	antisense	KNOWN	predicted gene 10516 [Source:MGI Symbol;Acc:MGI:3641979]
Cst7	chr2	150570415	150578944	+	ENSMUSG00000068129.5	147.025	2.08051	0.633401	3.28466	0.00102105	0.0361352	protein_coding	KNOWN	cystatin F (leukocystatin) [Source:MGI Symbol;Acc:MGI:1298217]
Tgtp1	chr11	48985327	48994172	-	ENSMUSG00000078922.6	206.683	2.08301	0.475315	4.38238	1.1739e-05	0.000897781	protein_coding	KNOWN	T cell specific GTPase 1 [Source:MGI Symbol;Acc:MGI:98734]
Apoa5	chr9	46268633	46271919	+	ENSMUSG00000032079.8	59.1706	2.08686	0.573297	3.6401	0.000272535	0.0135509	protein_coding	KNOWN	apolipoprotein A-V [Source:MGI Symbol;Acc:MGI:1913363]
Gm14111	chr2	146754707	146755705	-	ENSMUSG00000080870.1	14.4284	2.08984	0.608482	3.43451	0.000593628	0.0245073	processed_pseudogene	KNOWN	predicted gene 14111 [Source:MGI Symbol;Acc:MGI:3652258]
Lgals3	chr14	47367751	47386160	+	ENSMUSG00000050335.13	1013.33	2.12427	0.595812	3.56534	0.000363391	0.0169918	protein_coding	KNOWN	lectin, galactose binding, soluble 3 [Source:MGI Symbol;Acc:MGI:96778]
Ttc16	chr2	32757026	32775633	-	ENSMUSG00000039021.12	62.452	2.13826	0.413778	5.16766	2.37046e-07	2.67403e-05	protein_coding	KNOWN	tetratricopeptide repeat domain 16 [Source:MGI Symbol;Acc:MGI:2443048]
Sult5a1	chr8	123142847	123158315	-	ENSMUSG00000000739.10	113.909	2.14268	0.388745	5.51179	3.55206e-08	4.82039e-06	protein_coding	KNOWN	sulfotransferase family 5A, member 1 [Source:MGI Symbol;Acc:MGI:1931463]
Ccl6	chr11	83587882	83593087	-	ENSMUSG00000018927.3	479.115	2.14494	0.610352	3.51426	0.00044098	0.0197991	protein_coding	KNOWN	chemokine (C-C motif) ligand 6 [Source:MGI Symbol;Acc:MGI:98263]
Parvb	chr15	84232043	84315688	+	ENSMUSG00000022438.6	9481.77	2.16334	0.222034	9.74329	1.97072e-22	1.07786e-19	protein_coding	KNOWN	parvin, beta [Source:MGI Symbol;Acc:MGI:2153063]
Kcnk12	chr17	87745837	87797994	-	ENSMUSG00000050138.7	24.226	2.1683	0.633024	3.4253	0.00061412	0.0250209	protein_coding	KNOWN	potassium channel, subfamily K, member 12 [Source:MGI Symbol;Acc:MGI:2684043]
BC021767	chr3	94661830	94670696	-	ENSMUSG00000085006.4	237.16	2.18417	0.521905	4.18501	2.85157e-05	0.00190622	transcribed_unprocessed_pseudogene	KNOWN	cDNA sequence BC021767 [Source:MGI Symbol;Acc:MGI:3615512]
Scand1	chr2	156311847	156312704	-	ENSMUSG00000046229.9	573.988	2.18958	0.498081	4.39604	1.10244e-05	0.000850338	protein_coding	KNOWN	SCAN domain-containing 1 [Source:MGI Symbol;Acc:MGI:1343132]
BC065403	chr9	72361735	72409945	-	ENSMUSG00000097211.2	30.6917	2.19896	0.456524	4.81674	1.45922e-06	0.000140842	antisense	NOVEL	cDNA sequence BC065403 [Source:MGI Symbol;Acc:MGI:3697430]
Ccdc135	chr8	95055103	95078141	+	ENSMUSG00000031786.6	21.2548	2.2018	0.619445	3.55447	0.000378737	0.0175728	protein_coding	KNOWN	dynein regulatory complex subunit 7 [Source:MGI Symbol;Acc:MGI:2685616]
Shf	chr2	122348892	122369162	-	ENSMUSG00000033256.11	778.186	2.21977	0.381384	5.82032	5.87351e-09	8.98398e-07	protein_coding	KNOWN	Src homology 2 domain containing F [Source:MGI Symbol;Acc:MGI:3613669]
Rfx5	chr3	94954075	94961561	+	ENSMUSG00000005774.9	1350.91	2.23143	0.47651	4.68286	2.82895e-06	0.000250293	protein_coding	KNOWN	regulatory factor X, 5 (influences HLA class II expression) [Source:MGI Symbol;Acc:MGI:1858421]
Fcnb	chr2	28076378	28084885	-	ENSMUSG00000026835.12	481.555	2.24033	0.668575	3.35091	0.000805475	0.0304142	protein_coding	KNOWN	ficolin B [Source:MGI Symbol;Acc:MGI:1341158]
Nyx	chrX	13466110	13489313	+	ENSMUSG00000051228.5	21.4341	2.24638	0.643164	3.4927	0.000478165	0.0208969	protein_coding	KNOWN	nyctalopin [Source:MGI Symbol;Acc:MGI:2448607]
Sod1	chr16	90220742	90226322	+	ENSMUSG00000022982.9	29912.9	2.25138	0.643213	3.50021	0.0004649	0.0206167	protein_coding	KNOWN	superoxide dismutase 1, soluble [Source:MGI Symbol;Acc:MGI:98351]
Gm12166	chr11	46051354	46052321	-	ENSMUSG00000069899.3	18.6105	2.25409	0.698684	3.2262	0.00125446	0.0427202	protein_coding	KNOWN	predicted gene 12166 [Source:MGI Symbol;Acc:MGI:3650635]
Ccl3	chr11	83647844	83649355	-	ENSMUSG00000000982.5	33.5278	2.26234	0.547445	4.13254	3.5877e-05	0.0023633	protein_coding	KNOWN	chemokine (C-C motif) ligand 3 [Source:MGI Symbol;Acc:MGI:98260]
Car7	chr8	104534700	104550343	+	ENSMUSG00000031883.9	188.189	2.27016	0.642215	3.53489	0.000407951	0.0187356	protein_coding	KNOWN	carbonic anhydrase 7 [Source:MGI Symbol;Acc:MGI:103100]
Ecm1	chr3	95734147	95739569	-	ENSMUSG00000028108.12	1012.01	2.30104	0.260866	8.82078	1.1367e-18	4.88483e-16	protein_coding	KNOWN	extracellular matrix protein 1 [Source:MGI Symbol;Acc:MGI:103060]
Cxcl1	chr5	90891241	90893115	+	ENSMUSG00000029380.10	28.1866	2.31394	0.648134	3.57015	0.000356771	0.0167256	protein_coding	KNOWN	chemokine (C-X-C motif) ligand 1 [Source:MGI Symbol;Acc:MGI:108068]
Ccl4	chr11	83662584	83664683	+	ENSMUSG00000018930.3	14.9034	2.33449	0.734461	3.17851	0.00148033	0.0492054	protein_coding	KNOWN	chemokine (C-C motif) ligand 4 [Source:MGI Symbol;Acc:MGI:98261]
Nrtn	chr17	56751325	56757530	-	ENSMUSG00000039481.5	75.3822	2.33618	0.534712	4.36905	1.24791e-05	0.000950357	protein_coding	KNOWN	neurturin [Source:MGI Symbol;Acc:MGI:108417]
Rimbp3	chr16	17208135	17213921	+	ENSMUSG00000071636.6	60.4349	2.34435	0.542727	4.31957	1.56335e-05	0.00112868	protein_coding	KNOWN	RIMS binding protein 3 [Source:MGI Symbol;Acc:MGI:2685449]
Adam8	chr7	139978932	139992562	-	ENSMUSG00000025473.13	195.976	2.38361	0.334698	7.12166	1.06633e-12	2.74946e-10	protein_coding	KNOWN	a disintegrin and metallopeptidase domain 8 [Source:MGI Symbol;Acc:MGI:107825]
Lilrb4	chr10	51480640	51496613	+	ENSMUSG00000062593.12	237.528	2.41214	0.5158	4.6765	2.91808e-06	0.00025692	protein_coding	KNOWN	leukocyte immunoglobulin-like receptor, subfamily B, member 4 [Source:MGI Symbol;Acc:MGI:102701]
Efcab4b	chr6	127577975	127629938	+	ENSMUSG00000061414.4	57.6853	2.45362	0.512939	4.78345	1.72311e-06	0.000161981	protein_coding	KNOWN	calcium release activated channel regulator 2A [Source:MGI Symbol;Acc:MGI:2685919]
1810033B17Rik	chr8	3665762	3668905	+	ENSMUSG00000013974.2	125.96	2.45592	0.68305	3.59552	0.00032375	0.015624	protein_coding	KNOWN	mast cell expressed membrane protein 1 [Source:MGI Symbol;Acc:MGI:1916439]
Lrrc36	chr8	105413571	105464086	+	ENSMUSG00000054320.11	23.2341	2.47154	0.735859	3.35871	0.000783079	0.0297553	protein_coding	KNOWN	leucine rich repeat containing 36 [Source:MGI Symbol;Acc:MGI:2448585]
Gp49a	chr10	51480632	51486316	+	ENSMUSG00000089672.4	65.818	2.47218	0.588947	4.19762	2.69733e-05	0.00181657	protein_coding	KNOWN	glycoprotein 49 A [Source:MGI Symbol;Acc:MGI:102702]
Camp	chr9	109847379	109849617	-	ENSMUSG00000038357.10	1080.8	2.50638	0.711534	3.5225	0.000427501	0.0193382	protein_coding	KNOWN	cathelicidin antimicrobial peptide [Source:MGI Symbol;Acc:MGI:108443]
S100a9	chr3	90692632	90695721	-	ENSMUSG00000056071.9	4863.29	2.51023	0.729921	3.43904	0.00058378	0.0243341	protein_coding	KNOWN	S100 calcium binding protein A9 (calgranulin B) [Source:MGI Symbol;Acc:MGI:1338947]
Gm5483	chr16	36184212	36188111	+	ENSMUSG00000079597.1	1343.25	2.51401	0.766263	3.28087	0.00103489	0.0363594	protein_coding	KNOWN	predicted gene 5483 [Source:MGI Symbol;Acc:MGI:3645124]
Stfa2l1	chr16	36156811	36161948	+	ENSMUSG00000059657.4	414.6	2.52428	0.703312	3.58914	0.000331774	0.0158838	protein_coding	KNOWN	stefin A2 like 1 [Source:MGI Symbol;Acc:MGI:3524944]
Prtn3	chr10	79874476	79883174	+	ENSMUSG00000057729.9	3659.88	2.57539	0.750337	3.43231	0.000598467	0.0245073	protein_coding	KNOWN	proteinase 3 [Source:MGI Symbol;Acc:MGI:893580]
Slfn1	chr11	83116849	83122670	+	ENSMUSG00000078763.2	30.1664	2.59007	0.770539	3.36138	0.000775546	0.0295313	protein_coding	KNOWN	schlafen 1 [Source:MGI Symbol;Acc:MGI:1313259]
BC100530	chr16	36359382	36367748	-	ENSMUSG00000071561.2	3454.93	2.59258	0.767841	3.37646	0.000734256	0.0285656	protein_coding	KNOWN	cDNA sequence BC100530 [Source:MGI Symbol;Acc:MGI:3696883]
Nkg7	chr7	43437073	43438246	+	ENSMUSG00000004612.8	136.924	2.63156	0.733775	3.58634	0.000335354	0.0159705	protein_coding	KNOWN	natural killer cell group 7 sequence [Source:MGI Symbol;Acc:MGI:1931250]
Ms4a3	chr19	11629496	11640851	-	ENSMUSG00000024681.8	675.306	2.63304	0.801605	3.2847	0.0010209	0.0361352	protein_coding	KNOWN	membrane-spanning 4-domains, subfamily A, member 3 [Source:MGI Symbol;Acc:MGI:2158468]
Shisa5	chr9	109038565	109057777	+	ENSMUSG00000025647.13	2697.38	2.64416	0.267272	9.89314	4.45811e-23	2.51451e-20	protein_coding	KNOWN	shisa family member 5 [Source:MGI Symbol;Acc:MGI:1915044]
Pglyrp1	chr7	18884690	18890438	+	ENSMUSG00000030413.6	361.441	2.65846	0.808025	3.29008	0.00100161	0.0356617	protein_coding	KNOWN	peptidoglycan recognition protein 1 [Source:MGI Symbol;Acc:MGI:1345092]
Mogat2	chr7	99219084	99238619	-	ENSMUSG00000052396.7	4113.72	2.68545	0.433217	6.19885	5.68786e-10	1.00647e-07	protein_coding	KNOWN	monoacylglycerol O-acyltransferase 2 [Source:MGI Symbol;Acc:MGI:2663253]
Elane	chr10	79886312	79888216	+	ENSMUSG00000020125.6	1233.34	2.72155	0.779002	3.49364	0.000476487	0.0208969	protein_coding	KNOWN	elastase, neutrophil expressed [Source:MGI Symbol;Acc:MGI:2679229]
Cox6b2	chr7	4751792	4753094	-	ENSMUSG00000051811.11	2764.84	2.77804	0.580913	4.7822	1.7339e-06	0.000162151	protein_coding	KNOWN	cytochrome c oxidase subunit VIb polypeptide 2 [Source:MGI Symbol;Acc:MGI:3044182]
Stfa1	chr16	36277148	36285371	+	ENSMUSG00000071562.5	4195.66	2.79057	0.800598	3.48561	0.000491016	0.0213037	protein_coding	KNOWN	stefin A1 [Source:MGI Symbol;Acc:MGI:106198]
Fam160a1	chr3	85660061	85817291	-	ENSMUSG00000051000.14	160.247	2.79893	0.471601	5.93494	2.93947e-09	4.86738e-07	protein_coding	KNOWN	family with sequence similarity 160, member A1 [Source:MGI Symbol;Acc:MGI:2444746]
S100a8	chr3	90668978	90670035	+	ENSMUSG00000056054.9	5139.55	2.79913	0.794994	3.52094	0.00043002	0.0194036	protein_coding	KNOWN	S100 calcium binding protein A8 (calgranulin A) [Source:MGI Symbol;Acc:MGI:88244]
Fam110c	chr12	31073968	31079937	+	ENSMUSG00000036136.8	356.651	2.83457	0.375567	7.54744	4.43885e-14	1.31339e-11	protein_coding	KNOWN	family with sequence similarity 110, member C [Source:MGI Symbol;Acc:MGI:1918813]
Hspa1b	chr17	34956436	34959238	-	ENSMUSG00000090877.3	275.57	2.83518	0.25874	10.9576	6.10764e-28	5.01076e-25	protein_coding	KNOWN	heat shock protein 1B [Source:MGI Symbol;Acc:MGI:99517]
Mdga1	chr17	29827956	29970087	-	ENSMUSG00000043557.12	635.31	2.88031	0.662687	4.34641	1.38382e-05	0.00102784	protein_coding	KNOWN	MAM domain containing glycosylphosphatidylinositol anchor 1 [Source:MGI Symbol;Acc:MGI:1922012]
Rftn1	chr17	49992257	50190674	-	ENSMUSG00000039316.11	2236.25	2.92985	0.209846	13.9619	2.66315e-44	4.80673e-41	protein_coding	KNOWN	raftlin lipid raft linker 1 [Source:MGI Symbol;Acc:MGI:1923688]
Ankrd63	chr2	118699103	118703963	-	ENSMUSG00000078137.1	28.9822	2.95738	0.546997	5.40657	6.42418e-08	8.16549e-06	protein_coding	NOVEL	ankyrin repeat domain 63 [Source:MGI Symbol;Acc:MGI:2686183]
Atp6v0d2	chr4	19876841	19922605	-	ENSMUSG00000028238.6	46.3607	3.01794	0.541181	5.57658	2.45287e-08	3.43192e-06	protein_coding	KNOWN	ATPase, H+ transporting, lysosomal V0 subunit D2 [Source:MGI Symbol;Acc:MGI:1924415]
Serinc2	chr4	130253495	130279205	-	ENSMUSG00000023232.14	437.719	3.07082	0.446881	6.87168	6.34518e-12	1.48733e-09	protein_coding	KNOWN	serine incorporator 2 [Source:MGI Symbol;Acc:MGI:1919132]
Bean1	chr8	104170513	104219092	+	ENSMUSG00000031872.10	18.8277	3.10932	0.937588	3.3163	0.000912183	0.0332606	protein_coding	KNOWN	brain expressed, associated with Nedd4, 1 [Source:MGI Symbol;Acc:MGI:1929597]
1100001G20Rik	chr11	83746940	83752642	+	ENSMUSG00000051748.2	75.0895	3.11233	0.835242	3.72627	0.000194338	0.0103165	protein_coding	KNOWN	WAP four-disulfide core domain 21 [Source:MGI Symbol;Acc:MGI:1913357]
Adamdec1	chr14	68563388	68582086	-	ENSMUSG00000022057.7	54.7205	3.13203	0.602743	5.1963	2.03297e-07	2.32235e-05	protein_coding	KNOWN	ADAM-like, decysin 1 [Source:MGI Symbol;Acc:MGI:1917650]
Scarletltr	chr9	64080761	64086961	+	ENSMUSG00000093759.1	42.4545	3.15902	0.832191	3.79603	0.000147033	0.00806627	processed_transcript	NOVEL	Scarletltr, erythroid developmental long intergenic non-protein coding transcript [Source:MGI Symbol;Acc:MGI:1924064]
Lpin1	chr12	16535669	16589770	-	ENSMUSG00000020593.11	3004.2	3.16908	0.461724	6.86358	6.71581e-12	1.55402e-09	protein_coding	KNOWN	lipin 1 [Source:MGI Symbol;Acc:MGI:1891340]
Pfkfb4	chr9	108991778	109032228	+	ENSMUSG00000025648.14	971.098	3.19419	0.186768	17.1025	1.42186e-65	6.4158e-62	protein_coding	KNOWN	6-phosphofructo-2-kinase/fructose-2,6-biphosphatase 4 [Source:MGI Symbol;Acc:MGI:2687284]
Tppp3	chr8	105467493	105471526	-	ENSMUSG00000014846.9	232.206	3.21071	0.613064	5.23715	1.63078e-07	1.92379e-05	protein_coding	KNOWN	tubulin polymerization-promoting protein family member 3 [Source:MGI Symbol;Acc:MGI:1915221]
Mvp	chr7	126986860	127014621	-	ENSMUSG00000030681.15	3282.35	3.29487	0.259166	12.7134	4.98426e-37	5.99739e-34	protein_coding	KNOWN	major vault protein [Source:MGI Symbol;Acc:MGI:1925638]
Il4ra	chr7	125552282	125579472	+	ENSMUSG00000030748.8	3054.73	3.34749	0.296032	11.3078	1.19998e-29	1.13992e-26	protein_coding	KNOWN	interleukin 4 receptor, alpha [Source:MGI Symbol;Acc:MGI:105367]
Sstr5	chr17	25489875	25497288	-	ENSMUSG00000050824.8	12.2197	3.35739	0.977226	3.43563	0.000591177	0.0245073	protein_coding	KNOWN	somatostatin receptor 5 [Source:MGI Symbol;Acc:MGI:894282]
Hbb-bh1	chr7	103841636	103843164	-	ENSMUSG00000052217.5	39108.2	3.37077	0.54183	6.22108	4.9374e-10	8.91152e-08	protein_coding	KNOWN	hemoglobin Z, beta-like embryonic chain [Source:MGI Symbol;Acc:MGI:96024]
Sfi1	chr11	3131850	3193463	-	ENSMUSG00000023764.15	3278.12	3.41593	0.328345	10.4035	2.39053e-25	1.48782e-22	protein_coding	KNOWN	Sfi1 homolog, spindle assembly associated (yeast) [Source:MGI Symbol;Acc:MGI:1926137]
D630024D03Rik	chr11	31790113	31824524	-	ENSMUSG00000085772.4	32.3383	3.42279	0.617733	5.54089	3.00944e-08	4.14636e-06	lincRNA	NOVEL	RIKEN cDNA D630024D03 gene [Source:MGI Symbol;Acc:MGI:3041224]
Cacna2d2	chr9	107399612	107529343	+	ENSMUSG00000010066.12	210.909	3.4518	0.625209	5.52103	3.37011e-08	4.60811e-06	protein_coding	KNOWN	calcium channel, voltage-dependent, alpha 2/delta subunit 2 [Source:MGI Symbol;Acc:MGI:1929813]
Prom2	chr2	127526473	127541467	-	ENSMUSG00000027376.12	17.9981	3.45215	1.01688	3.39484	0.000686676	0.0270607	protein_coding	KNOWN	prominin 2 [Source:MGI Symbol;Acc:MGI:2138997]
Glt28d2	chr3	85869849	85887516	-	ENSMUSG00000031286.6	62.1774	3.46493	0.512394	6.76223	1.3588e-11	2.91964e-09	protein_coding	KNOWN	glycosyltransferase 28 domain containing 2 [Source:MGI Symbol;Acc:MGI:2443773]
C1qtnf4	chr2	90885860	90890525	+	ENSMUSG00000040794.5	179.189	3.55189	0.634621	5.59687	2.1826e-08	3.07764e-06	protein_coding	KNOWN	C1q and tumor necrosis factor related protein 4 [Source:MGI Symbol;Acc:MGI:1914695]
Zfyve9	chr4	108637466	108780798	-	ENSMUSG00000034557.11	4053.72	3.55435	0.368344	9.64955	4.9372e-22	2.54605e-19	protein_coding	KNOWN	zinc finger, FYVE domain containing 9 [Source:MGI Symbol;Acc:MGI:2652838]
Bbs2	chr8	94067954	94098811	-	ENSMUSG00000031755.5	1591.31	3.62046	0.472876	7.65624	1.91452e-14	6.3991e-12	protein_coding	KNOWN	Bardet-Biedl syndrome 2 (human) [Source:MGI Symbol;Acc:MGI:2135267]
Gm27048	chr8	80933534	80938667	-	ENSMUSG00000098001.1	607.63	3.64265	1.04267	3.49357	0.000476611	0.0208969	lincRNA	NOVEL	predicted gene, 27048 [Source:MGI Symbol;Acc:MGI:5504163]
Gm12107	chr11	31832660	31838214	+	ENSMUSG00000086335.1	45.4596	3.65428	0.769074	4.75153	2.01883e-06	0.000183105	lincRNA	NOVEL	predicted gene 12107 [Source:MGI Symbol;Acc:MGI:3651177]
Irf7	chr7	141262706	141266481	-	ENSMUSG00000025498.11	2076.41	3.69943	0.65874	5.61592	1.95517e-08	2.77865e-06	protein_coding	KNOWN	interferon regulatory factor 7 [Source:MGI Symbol;Acc:MGI:1859212]
Gm9625	chr13	67810246	67811200	+	ENSMUSG00000097906.1	10.873	3.70424	1.10617	3.3487	0.000811919	0.0305936	processed_pseudogene	KNOWN	predicted gene 9625 [Source:MGI Symbol;Acc:MGI:3780033]
Atp8b3	chr10	80519585	80539124	-	ENSMUSG00000003341.8	56.2073	3.71636	0.52823	7.03549	1.98561e-12	4.97754e-10	protein_coding	KNOWN	ATPase, class I, type 8B, member 3 [Source:MGI Symbol;Acc:MGI:1914581]
Gm17354	chr4	108633843	108637441	-	ENSMUSG00000091985.1	484.957	3.83345	0.328989	11.6522	2.23529e-31	2.24138e-28	lincRNA	KNOWN	predicted gene, 17354 [Source:MGI Symbol;Acc:MGI:4936988]
Inf2	chr12	112588784	112615556	+	ENSMUSG00000037679.8	7253.04	3.8581	0.214292	18.004	1.81321e-72	1.09089e-68	protein_coding	KNOWN	inverted formin, FH2 and WH2 domain containing [Source:MGI Symbol;Acc:MGI:1917685]
6430531B16Rik	chr7	139972303	139978755	-	ENSMUSG00000073795.7	9.82541	3.89977	1.08384	3.5981	0.000320553	0.0155704	protein_coding	KNOWN	RIKEN cDNA 6430531B16 gene [Source:MGI Symbol;Acc:MGI:2685939]
Ankrd36	chr11	5569684	5689337	+	ENSMUSG00000020481.12	181.521	3.94221	0.539874	7.3021	2.83302e-13	8.11637e-11	protein_coding	KNOWN	ankyrin repeat domain 36 [Source:MGI Symbol;Acc:MGI:1923639]
Btg3	chr16	78359860	78377192	-	ENSMUSG00000022863.11	300.644	3.95401	0.974426	4.05778	4.95414e-05	0.00308679	protein_coding	KNOWN	B cell translocation gene 3 [Source:MGI Symbol;Acc:MGI:109532]
Hspa1a	chr17	34969190	34972156	-	ENSMUSG00000091971.3	235.016	4.03762	0.274735	14.6964	6.79509e-49	1.53306e-45	protein_coding	KNOWN	heat shock protein 1A [Source:MGI Symbol;Acc:MGI:96244]
Myrfl	chr10	116776545	116896879	-	ENSMUSG00000034057.7	7.92124	4.05627	1.12619	3.60177	0.000316055	0.0154593	protein_coding	KNOWN	myelin regulatory factor-like [Source:MGI Symbol;Acc:MGI:2685085]
Insl6	chr19	29321344	29325356	-	ENSMUSG00000050957.4	70.125	4.13385	0.703692	5.87451	4.24086e-09	6.71432e-07	protein_coding	KNOWN	insulin-like 6 [Source:MGI Symbol;Acc:MGI:1351595]
Hba-x	chr11	32276400	32278116	+	ENSMUSG00000055609.5	44066.9	4.14633	0.734025	5.64876	1.61612e-08	2.35236e-06	protein_coding	KNOWN	hemoglobin X, alpha-like embryonic chain in Hba complex [Source:MGI Symbol;Acc:MGI:96019]
Hydin	chr8	110266977	110610253	+	ENSMUSG00000059854.7	304.263	4.18197	0.615116	6.79867	1.05592e-11	2.32417e-09	protein_coding	KNOWN	HYDIN, axonemal central pair apparatus protein [Source:MGI Symbol;Acc:MGI:2389007]
Skap1	chr11	96464593	96759130	+	ENSMUSG00000057058.13	77.6716	4.22562	0.55161	7.66052	1.85179e-14	6.30621e-12	protein_coding	KNOWN	src family associated phosphoprotein 1 [Source:MGI Symbol;Acc:MGI:1925723]
Ass1	chr2	31470207	31520672	+	ENSMUSG00000076441.6	27594.3	4.28238	0.224037	19.1146	1.90765e-81	1.72156e-77	protein_coding	KNOWN	argininosuccinate synthetase 1 [Source:MGI Symbol;Acc:MGI:88090]
Ltc4s	chr11	50236469	50238616	-	ENSMUSG00000020377.11	27.8823	4.28692	0.968112	4.42812	9.50561e-06	0.000745943	protein_coding	KNOWN	leukotriene C4 synthase [Source:MGI Symbol;Acc:MGI:107498]
Vgf	chr5	137026392	137033351	+	ENSMUSG00000037428.11	32.8457	4.36279	0.682441	6.39291	1.62758e-10	3.3007e-08	protein_coding	KNOWN	VGF nerve growth factor inducible [Source:MGI Symbol;Acc:MGI:1343180]
Kifc2	chr15	76660641	76668196	+	ENSMUSG00000004187.10	732.428	4.44015	0.702491	6.32058	2.60582e-10	5.05725e-08	protein_coding	KNOWN	kinesin family member C2 [Source:MGI Symbol;Acc:MGI:109187]
Foxh1	chr15	76668284	76669948	-	ENSMUSG00000033837.4	1282.05	4.52386	0.291634	15.5121	2.87143e-54	1.03653e-50	protein_coding	KNOWN	forkhead box H1 [Source:MGI Symbol;Acc:MGI:1347465]
Pdzk1ip1	chr4	115088708	115093899	+	ENSMUSG00000028716.12	4245.95	4.58868	0.606769	7.56248	3.95448e-14	1.18957e-11	protein_coding	KNOWN	PDZK1 interacting protein 1 [Source:MGI Symbol;Acc:MGI:1914432]
Slc39a14	chr14	70303469	70351425	-	ENSMUSG00000022094.12	17257.3	4.65744	0.207526	22.4427	1.50809e-111	2.72196e-107	protein_coding	KNOWN	solute carrier family 39 (zinc transporter), member 14 [Source:MGI Symbol;Acc:MGI:2384851]
Klhl30	chr1	91351016	91362416	+	ENSMUSG00000026308.8	224.755	4.89794	0.640536	7.64663	2.06311e-14	6.64948e-12	protein_coding	KNOWN	kelch-like 30 [Source:MGI Symbol;Acc:MGI:1918038]
Gng2	chr14	19872559	19977627	-	ENSMUSG00000043004.10	11707	4.92136	0.437293	11.2541	2.20962e-29	1.99407e-26	protein_coding	KNOWN	guanine nucleotide binding protein (G protein), gamma 2 [Source:MGI Symbol;Acc:MGI:102705]
BC018473	chr11	116752167	116759373	+	ENSMUSG00000056032.9	14.4393	4.93591	1.54602	3.19266	0.00140968	0.0472808	antisense	NOVEL	cDNA sequence BC018473 [Source:MGI Symbol;Acc:MGI:3039625]
Sct	chr7	141278331	141279133	-	ENSMUSG00000038580.9	29.6911	4.97197	0.93491	5.31812	1.04843e-07	1.27001e-05	protein_coding	KNOWN	secretin [Source:MGI Symbol;Acc:MGI:99466]
Cyp4f40	chr17	32659410	32676687	+	ENSMUSG00000090700.1	11.0387	5.1531	1.27057	4.05574	4.99757e-05	0.00309969	protein_coding	KNOWN	cytochrome P450, family 4, subfamily f, polypeptide 40 [Source:MGI Symbol;Acc:MGI:3645508]
Gpr115	chr17	42656891	42692284	-	ENSMUSG00000023918.9	11.2657	5.17838	1.20758	4.28825	1.80088e-05	0.00126969	protein_coding	KNOWN	G protein-coupled receptor 115 [Source:MGI Symbol;Acc:MGI:1925499]
Serpine1	chr5	137061504	137072268	-	ENSMUSG00000037411.7	875.459	5.27619	0.49457	10.6682	1.43308e-26	1.12459e-23	protein_coding	KNOWN	serine (or cysteine) peptidase inhibitor, clade E, member 1 [Source:MGI Symbol;Acc:MGI:97608]
Tigit	chr16	43648861	43664184	-	ENSMUSG00000071552.4	12.4627	5.33939	1.30004	4.10711	4.00641e-05	0.00259182	protein_coding	KNOWN	T cell immunoreceptor with Ig and ITIM domains [Source:MGI Symbol;Acc:MGI:3642260]
Hamp	chr7	30942371	30944017	-	ENSMUSG00000050440.7	156.94	5.36867	1.24117	4.3255	1.52188e-05	0.00110315	protein_coding	KNOWN	hepcidin antimicrobial peptide [Source:MGI Symbol;Acc:MGI:1933533]
Slco2b1	chr7	99657804	99711340	-	ENSMUSG00000030737.13	1635.94	5.58042	0.431775	12.9244	3.27991e-38	4.93325e-35	protein_coding	KNOWN	solute carrier organic anion transporter family, member 2b1 [Source:MGI Symbol;Acc:MGI:1351872]
Gm13883	chr2	104256672	104275757	+	ENSMUSG00000087473.4	4.50311	5.74334	1.56944	3.65949	0.000252723	0.0127058	antisense	NOVEL	predicted gene 13883 [Source:MGI Symbol;Acc:MGI:3650051]
Mroh5	chr15	73761410	73839699	-	ENSMUSG00000072487.7	4.96026	5.91295	1.68008	3.51945	0.000432442	0.0194642	protein_coding	KNOWN	maestro heat-like repeat family member 5 [Source:MGI Symbol;Acc:MGI:2685474]
Igha	chr12	113254830	113260236	-	ENSMUSG00000095079.3	5.84524	6.09952	1.67088	3.65048	0.000261752	0.0130869	IG_C_gene	KNOWN	immunoglobulin heavy constant alpha [Source:MGI Symbol;Acc:MGI:96444]
4930403D09Rik	chr11	34299707	34308113	+	ENSMUSG00000087122.1	353.238	6.12159	0.865131	7.07591	1.48466e-12	3.77418e-10	antisense	NOVEL	RIKEN cDNA 4930403D09 gene [Source:MGI Symbol;Acc:MGI:2441677]
Psca	chr15	74714839	74717069	+	ENSMUSG00000022598.6	12.0248	6.16266	1.56332	3.94203	8.07959e-05	0.00473469	protein_coding	KNOWN	prostate stem cell antigen [Source:MGI Symbol;Acc:MGI:1919623]
Pkd2l1	chr19	44147637	44192442	-	ENSMUSG00000037578.4	12.1161	6.18235	1.91194	3.23354	0.00122265	0.0418373	protein_coding	KNOWN	polycystic kidney disease 2-like 1 [Source:MGI Symbol;Acc:MGI:1352448]
Scrt1	chr15	76516203	76522129	-	ENSMUSG00000048385.8	35.4803	6.27567	1.14404	5.48553	4.12232e-08	5.55252e-06	protein_coding	KNOWN	scratch homolog 1, zinc finger protein (Drosophila) [Source:MGI Symbol;Acc:MGI:2176606]
6430503K07Rik	chr2	147187424	147188407	+	ENSMUSG00000053545.6	7.38675	6.43963	1.74794	3.68413	0.000229485	0.0118278	antisense	NOVEL	RIKEN cDNA 6430503K07 gene [Source:MGI Symbol;Acc:MGI:1925318]
Ighe	chr12	113271174	113273248	-	ENSMUSG00000087642.2	10.5709	6.97366	1.45424	4.79539	1.62355e-06	0.000154229	IG_C_gene	KNOWN	Immunoglobulin heavy constant epsilon [Source:MGI Symbol;Acc:MGI:2685746]
Mt3	chr8	94152607	94154148	+	ENSMUSG00000031760.8	174.524	7.15886	0.93997	7.61605	2.61552e-14	8.13922e-12	protein_coding	KNOWN	metallothionein 3 [Source:MGI Symbol;Acc:MGI:97173]
Gm26699	chr6	38551531	38554007	-	ENSMUSG00000097206.1	12.7053	7.26014	1.607	4.51781	6.24818e-06	0.000512779	lincRNA	KNOWN	predicted gene, 26699 [Source:MGI Symbol;Acc:MGI:5477193]
2010300F17Rik	chr11	96712982	96747436	-	ENSMUSG00000097289.1	48.2067	7.30428	1.07997	6.76342	1.34769e-11	2.91964e-09	lincRNA	KNOWN	RIKEN cDNA 2010300F17 gene [Source:MGI Symbol;Acc:MGI:1917134]
Fgf15	chr7	144896532	144900953	+	ENSMUSG00000031073.5	13.3572	7.3177	1.5408	4.74929	2.04127e-06	0.000184215	protein_coding	KNOWN	fibroblast growth factor 15 [Source:MGI Symbol;Acc:MGI:1096383]
Gm15070	chrX	144456581	144477066	+	ENSMUSG00000072934.7	209.502	7.83912	0.668616	11.7244	9.55801e-32	1.01478e-28	antisense	NOVEL	transient receptor potential cation channel, subfamily C, member 5, opposite strand [Source:MGI Symbol;Acc:MGI:3641805]
Slc5a10	chr11	61672781	61720826	-	ENSMUSG00000042371.9	110.452	7.91173	0.938233	8.43259	3.38107e-17	1.38693e-14	protein_coding	KNOWN	solute carrier family 5 (sodium/glucose cotransporter), member 10 [Source:MGI Symbol;Acc:MGI:1926089]
Dmkn	chr7	30763756	30781063	+	ENSMUSG00000060962.9	53.9347	8.36709	1.22926	6.80663	9.9912e-12	2.22631e-09	protein_coding	KNOWN	dermokine [Source:MGI Symbol;Acc:MGI:1920962]
Gm21975	chr11	79513385	79530589	-	ENSMUSG00000070354.10	69.3036	9.68798	1.34577	7.19884	6.07259e-13	1.63588e-10	protein_coding	NOVEL	predicted gene 21975 [Source:MGI Symbol;Acc:MGI:5439444]
Tusc5	chr11	76679808	76698664	+	ENSMUSG00000046275.2	387.649	10.322	1.06022	9.73573	2.12285e-22	1.12692e-19	protein_coding	KNOWN	tumor suppressor candidate 5 [Source:MGI Symbol;Acc:MGI:3029307]
9030204H09Rik	chr2	35819190	35823385	+	ENSMUSG00000086449.1	839.579	10.431	0.927291	11.2489	2.34511e-29	2.01556e-26	antisense	NOVEL	RIKEN cDNA 9030204H09 gene [Source:MGI Symbol;Acc:MGI:1924915]
Fam159b	chr13	104845283	104863893	-	ENSMUSG00000042655.4	1815.59	14.4057	1.35366	10.642	1.89928e-26	1.40678e-23	protein_coding	KNOWN	family with sequence similarity 159, member B [Source:MGI Symbol;Acc:MGI:1925053]
Rpl3-ps1	chrX	13202571	13203780	+	ENSMUSG00000084349.3	21914.4	17.9993	1.41362	12.7328	3.88542e-37	5.39445e-34	processed_pseudogene	KNOWN	ribosomal protein L3, pseudogene 1 [Source:MGI Symbol;Acc:MGI:3644217]

## Sheet: S3 DEGs common to FL and Spleen
Gene	Name
Gm4737	predicted gene 4737
1700034H15Rik	RIKEN cDNA 1700034H15 gene
2010300F17Rik	RIKEN cDNA 2010300F17 gene
2500002B13Rik	RIKEN cDNA 2500002B13 gene
4930403D09Rik	RIKEN cDNA 4930403D09 gene
6430503K07Rik	RIKEN cDNA 6430503K07 gene
9030204H09Rik	RIKEN cDNA 9030204H09 gene
9230116N13Rik	RIKEN cDNA 9230116N13 gene
Ablim3	actin binding LIM protein family, member 3
Acacb	acetyl-Coenzyme A carboxylase beta
Ache	acetylcholinesterase
Acot11	acyl-CoA thioesterase 11
Acp5	acid phosphatase 5, tartrate resistant
Acta1	actin, alpha 1, skeletal muscle
Acy1	aminoacylase 1
Adam8	a disintegrin and metallopeptidase domain 8
Adcy7	adenylate cyclase 7
Agtrap	angiotensin II, type I receptor-associated protein
Aim1	crystallin beta-gamma domain containing 1
Aknad1	AKNA domain containing 1
Aldh3b2	aldehyde dehydrogenase 3 family, member B2
Alox5	arachidonate 5-lipoxygenase
Ampd3	adenosine monophosphate deaminase 3
Ankrd36	ankyrin repeat domain 36
Ankrd6	ankyrin repeat domain 6
Apol10a	apolipoprotein L 10A
Aqp1	aquaporin 1
Aqp3	aquaporin 3
Aqp8	aquaporin 8
Arhgdib	Rho, GDP dissociation inhibitor (GDI) beta
Arrdc2	arrestin domain containing 2
Arvcf	armadillo repeat gene deleted in velocardiofacial syndrome
Ass1	argininosuccinate synthetase 1
Atp6v0d2	ATPase, H+ transporting, lysosomal V0 subunit D2
Atp8b3	ATPase, class I, type 8B, member 3
B3gnt3	UDP-GlcNAc:betaGal beta-1,3-N-acetylglucosaminyltransferase 3
Bahd1	bromo adjacent homology domain containing 1
Bbs1	Bardet-Biedl syndrome 1 (human)
Bbs2	Bardet-Biedl syndrome 2 (human)
BC021767	cDNA sequence BC021767
BC065403	cDNA sequence BC065403
Bcl11a	B cell CLL/lymphoma 11A (zinc finger protein)
Bean1	brain expressed, associated with Nedd4, 1
Bsdc1	BSD domain containing 1
Bzrap1	TSPO associated protein 1
C1qtnf4	C1q and tumor necrosis factor related protein 4
C77080	expressed sequence C77080
Cacna1g	calcium channel, voltage-dependent, T type, alpha 1G subunit
Cacna2d2	calcium channel, voltage-dependent, alpha 2/delta subunit 2
Cacnb4	calcium channel, voltage-dependent, beta 4 subunit
Car7	carbonic anhydrase 7
Cbfa2t3	core-binding factor, runt domain, alpha subunit 2, translocated to, 3 (human)
Cbx7	chromobox 7
Ccdc160	coiled-coil domain containing 160
Ccdc74a	coiled-coil domain containing 74A
Ccl22	chemokine (C-C motif) ligand 22
Cdc25b	cell division cycle 25B
Cdh15	cadherin 15
Cercam	cerebral endothelial cell adhesion molecule
Cgn	cingulin
Chac1	ChaC, cation transport regulator 1
Clcn2	chloride channel, voltage-sensitive 2
Clec4n	C-type lectin domain family 4, member n
Clgn	calmegin
Cnnm1	cyclin M1
Cntn3	contactin 3
Cox6b2	cytochrome c oxidase subunit VIb polypeptide 2
Cpne5	copine V
Crtc1	CREB regulated transcription coactivator 1
Cyp4f40	cytochrome P450, family 4, subfamily f, polypeptide 40
D330045A20Rik	RIKEN cDNA D330045A20 gene
D630024D03Rik	RIKEN cDNA D630024D03 gene
Dclk2	doublecortin-like kinase 2
Dffb	DNA fragmentation factor, beta subunit
Dmkn	dermokine
Dmtn	dematin actin binding protein
Dnaja4	DnaJ heat shock protein family (Hsp40) member A4
Dnase1l1	deoxyribonuclease 1-like 1
Dok4	docking protein 4
Dusp1	dual specificity phosphatase 1
E2f2	E2F transcription factor 2
E2f4	E2F transcription factor 4
Epb4.1l1	erythrocyte membrane protein band 4.1 like 1
Evpl	envoplakin
F930017D23Rik	RIKEN cDNA F930017D23 gene
Fads3	fatty acid desaturase 3
Fahd2a	fumarylacetoacetate hydrolase domain containing 2A
Fam110c	family with sequence similarity 110, member C
Fam132b	erythroferrone
Fam159b	family with sequence similarity 159, member B
Fam160a1	family with sequence similarity 160, member A1
Fam53b	family with sequence similarity 53, member B
Fap	fibroblast activation protein
Fgf15	fibroblast growth factor 15
Flot2	flotillin 2
Fn3k	fructosamine 3 kinase
Foxh1	forkhead box H1
Gadd45g	growth arrest and DNA-damage-inducible 45 gamma
Gbp3	guanylate binding protein 3
Gda	guanine deaminase
Gdf3	growth differentiation factor 3
Gfap	glial fibrillary acidic protein
Gga2	golgi associated, gamma adaptin ear containing, ARF binding protein 2
Glt28d2	glycosyltransferase 28 domain containing 2
Gm10390	predicted gene 10390
Gm10516	predicted gene 10516
Gm10612	predicted gene 10612
Gm11620	predicted gene 11620
Gm12292	predicted gene 12292
Gm13881	predicted gene 13881
Gm13883	predicted gene 13883
Gm14198	predicted gene 14198
Gm15658	predicted gene 15658
Gm16538	predicted gene 16538
Gm17354	predicted gene, 17354
Gm2061	predicted gene 2061
Gm867	predicted gene 867
Gng2	guanine nucleotide binding protein (G protein), gamma 2
Gpr150	G protein-coupled receptor 150
Gprc5d	G protein-coupled receptor, family C, group 5, member D
Grap2	GRB2-related adaptor protein 2
Grhl1	grainyhead like transcription factor 1
Hba-x	hemoglobin X, alpha-like embryonic chain in Hba complex
Hmgcs2	3-hydroxy-3-methylglutaryl-Coenzyme A synthase 2
Hspa1a	heat shock protein 1A
Hspa1b	heat shock protein 1B
Hydin	HYDIN, axonemal central pair apparatus protein
Ift140	intraflagellar transport 140
Igha	immunoglobulin heavy constant alpha
Ighe	Immunoglobulin heavy constant epsilon
Il1rl1	interleukin 1 receptor-like 1
Il4ra	interleukin 4 receptor, alpha
Inf2	inverted formin, FH2 and WH2 domain containing
Insl6	insulin-like 6
Kbtbd12	kelch repeat and BTB (POZ) domain containing 12
Kcnip2	Kv channel-interacting protein 2
Kctd14	potassium channel tetramerisation domain containing 14
Kctd7	potassium channel tetramerisation domain containing 7
Kifc2	kinesin family member C2
Klhl30	kelch-like 30
Lasp1	LIM and SH3 protein 1
Ldlrad4	low density lipoprotein receptor class A domain containing 4
Lfng	LFNG O-fucosylpeptide 3-beta-N-acetylglucosaminyltransferase
Lmo2	LIM domain only 2
Lpin1	lipin 1
Lrrc29	leucine rich repeat containing 29
Lrrc36	leucine rich repeat containing 36
Lrrc56	leucine rich repeat containing 56
Lrrc8e	leucine rich repeat containing 8 family, member E
Ltc4s	leukotriene C4 synthase
Mdga1	MAM domain containing glycosylphosphatidylinositol anchor 1
Mfsd9	major facilitator superfamily domain containing 9
Micall2	MICAL-like 2
Mob2	multigenic obesity QTL 2
Mogat2	monoacylglycerol O-acyltransferase 2
Mpp1	membrane protein, palmitoylated
Mroh6	maestro heat-like repeat family member 6
Mt3	metallothionein 3
Mvp	major vault protein
Mx2	MX dynamin-like GTPase 2
Myh7b	myosin, heavy chain 7B, cardiac muscle, beta
Myo15	myosin XV
Mypn	myopalladin
Myrfl	myelin regulatory factor-like
Nacad	NAC alpha domain containing
Nanos1	nanos C2HC-type zinc finger 1
Nck2	non-catalytic region of tyrosine kinase adaptor protein 2
Neat1	nuclear paraspeckle assembly transcript 1 (non-protein coding)
Nrtn	neurturin
Nup210	nucleoporin 210
Nxpe2	neurexophilin and PC-esterase domain family, member 2
Nyx	nyctalopin
Oaf	out at first homolog
Otub2	OTU domain, ubiquitin aldehyde binding 2
Paqr4	progestin and adipoQ receptor family member IV
Paqr6	progestin and adipoQ receptor family member VI
Parvb	parvin, beta
Parvg	parvin, gamma
Pccb	propionyl Coenzyme A carboxylase, beta polypeptide
Pdia2	protein disulfide isomerase associated 2
Pdzk1ip1	PDZK1 interacting protein 1
Pfkfb4	6-phosphofructo-2-kinase/fructose-2,6-biphosphatase 1
Pfkfb4	6-phosphofructo-2-kinase/fructose-2,6-biphosphatase 4
Phlda1	pleckstrin homology like domain, family A, member 1
Pitpnm1	phosphatidylinositol transfer protein, membrane-associated 1
Pkd1l1	polycystic kidney disease 1 like 1
Pklr	pyruvate kinase liver and red blood cell
Plek2	pleckstrin 2
Pnpla2	patatin-like phospholipase domain containing 2
Ppapdc3	phospholipid phosphatase 7 (inactive)
Ppm1f	protein phosphatase 1F (PP2C domain containing)
Pqlc1	PQ loop repeat containing 1
Prom2	prominin 2
Psap	prosaposin
Ptger3	prostaglandin E receptor 3 (subtype EP3)
Ptrh1	peptidyl-tRNA hydrolase 1 homolog
Pyhin1	interferon activated gene 209
Rab3ip	RAB3A interacting protein
Relt	RELT tumor necrosis factor receptor
Rftn1	raftlin lipid raft linker 1
Rfx5	regulatory factor X, 5 (influences HLA class II expression)
Rgcc	regulator of cell cycle
Rhpn2	rhophilin, Rho GTPase binding protein 2
Rnasel	ribonuclease L (2', 5'-oligoisoadenylate synthetase-dependent)
Rnf17	ring finger protein 17
Rpl3-ps1	ribosomal protein L3, pseudogene 1
Rragd	Ras-related GTP binding D
Rras2	related RAS viral (r-ras) oncogene 2
Runx1t1	runt-related transcription factor 1; translocated to, 1 (cyclin D-related)
Samd11	sterile alpha motif domain containing 11
Sars2	seryl-aminoacyl-tRNA synthetase 2
Scarletltr	Scarletltr, erythroid developmental long intergenic non-protein coding transcript
Scml2	Scm polycomb group protein like 2
Scrt1	scratch family zinc finger 1
Serinc2	serine incorporator 2
Serpina3g	serine (or cysteine) peptidase inhibitor, clade A, member 3G
Serpine1	serine (or cysteine) peptidase inhibitor, clade E, member 1
Serpini1	serine (or cysteine) peptidase inhibitor, clade I, member 1
Sfi1	Sfi1 homolog, spindle assembly associated (yeast)
Shc4	SHC (Src homology 2 domain containing) family, member 4
Shf	Src homology 2 domain containing F
Shisa5	shisa family member 5
Sirt2	sirtuin 2
Skap1	src family associated phosphoprotein 1
Slc22a4	solute carrier family 22 (organic cation transporter), member 4
Slc25a37	solute carrier family 25, member 37
Slc25a38	solute carrier family 25, member 38
Slc26a1	solute carrier family 26 (sulfate transporter), member 1
Slc2a4	solute carrier family 2 (facilitated glucose transporter), member 4
Slc30a1	solute carrier family 30 (zinc transporter), member 1
Slc30a10	solute carrier family 30, member 10
Slc37a1	solute carrier family 37 (glycerol-3-phosphate transporter), member 2
Slc44a2	solute carrier family 44, member 2
Slc5a10	solute carrier family 5 (sodium/glucose cotransporter), member 10
Slc5a2	solute carrier family 5 (sodium/glucose cotransporter), member 2
Slco2b1	solute carrier organic anion transporter family, member 2b1
Smyd1	SET and MYND domain containing 1
Snx15	sorting nexin 15
Sod1	superoxide dismutase 1, soluble
Sowaha	sosondowah ankyrin repeat domain family member A
Srxn1	sulfiredoxin 1 homolog (S. cerevisiae)
Sstr5	somatostatin receptor 5
Stat3	signal transducer and activator of transcription 3
Steap3	STEAP family member 3
Stk32a	serine/threonine kinase 32A
Sult5a1	sulfotransferase family 5A, member 1
Syt2	synaptotagmin II
Tac2	tachykinin 2
Tbccd1	TBCC domain containing 1
Tfeb	transcription factor EB
Tigit	T cell immunoreceptor with Ig and ITIM domains
Tinagl1	tubulointerstitial nephritis antigen-like 1
Tmem140	transmembrane protein 140
Tnfsf10	tumor necrosis factor (ligand) superfamily, member 10
Tor3a	torsin family 3, member A
Tppp3	tubulin polymerization-promoting protein family member 3
Tspan18	tetraspanin 18
Ttc16	tetratricopeptide repeat domain 16
Ttc39a	tetratricopeptide repeat domain 39A
Tuft1	tuftelin 1
Tusc5	tumor suppressor candidate 5
Ubac1	ubiquitin associated domain containing 1
Vgf	VGF nerve growth factor inducible
Vps37b	vacuolar protein sorting 37B
Xaf1	XIAP associated factor 1
Xpo7	exportin 7
Zfp341	zinc finger protein 341
Zfp667	zinc finger protein 667
Zfyve9	zinc finger, FYVE domain containing 9

## Sheet: S4 ProE DEGs
Gene	Chromosome	Gene_start	Gene_end	Strand	GeneID	baseMean	log2FoldChange	lfcSE	stat	pvalue	padj	Gene_type	Gene_status	description
Chd3	chr11	69343273	69369406	-	ENSMUSG00000018474.14	614.301	-6.25826	0.145259	-43.0834	0	0	protein_coding	KNOWN	chromodomain helicase DNA binding protein 3 [Source:MGI Symbol;Acc:MGI:1344395]
Rps15a-ps8	chr4	53791070	53791456	-	ENSMUSG00000084403.1	66.4438	-4.8895	0.226566	-21.5809	2.71299e-103	5.32378e-101	processed_pseudogene	KNOWN	ribosomal protein S15A, pseudogene 8 [Source:MGI Symbol;Acc:MGI:3652112]
Cacna1g	chr11	94408391	94474198	-	ENSMUSG00000020866.14	47.8217	-4.72949	0.245893	-19.2339	1.92535e-82	2.53845e-80	protein_coding	KNOWN	calcium channel, voltage-dependent, T type, alpha 1G subunit [Source:MGI Symbol;Acc:MGI:1201678]
Fn1	chr1	71585520	71653200	-	ENSMUSG00000026193.12	59.9086	-4.70317	0.252659	-18.6147	2.44145e-77	3.02955e-75	protein_coding	KNOWN	fibronectin 1 [Source:MGI Symbol;Acc:MGI:95566]
Arhgdig	chr17	26196226	26207786	-	ENSMUSG00000073433.7	243.074	-4.58312	0.145979	-31.3958	2.30832e-216	1.08209e-213	protein_coding	KNOWN	Rho GDP dissociation inhibitor (GDI) gamma [Source:MGI Symbol;Acc:MGI:108430]
Phldb1	chr9	44686304	44735198	-	ENSMUSG00000048537.12	274.856	-4.45733	0.112765	-39.5276	0	0	protein_coding	KNOWN	pleckstrin homology-like domain, family B, member 1 [Source:MGI Symbol;Acc:MGI:2143230]
Scd1	chr19	44394451	44407709	-	ENSMUSG00000037071.2	518.273	-4.34515	0.0983488	-44.181	0	0	protein_coding	KNOWN	stearoyl-Coenzyme A desaturase 1 [Source:MGI Symbol;Acc:MGI:98239]
Dnaja4	chr9	54698873	54716315	+	ENSMUSG00000032285.12	216.153	-4.32843	0.153365	-28.223	3.05331e-175	1.17108e-172	protein_coding	KNOWN	DnaJ (Hsp40) homolog, subfamily A, member 4 [Source:MGI Symbol;Acc:MGI:1927638]
Mmp14	chr14	54431612	54441265	+	ENSMUSG00000000957.9	373.398	-4.29539	0.118433	-36.2684	5.09121e-288	3.73562e-285	protein_coding	KNOWN	matrix metallopeptidase 14 (membrane-inserted) [Source:MGI Symbol;Acc:MGI:101900]
Dmtn	chr14	70602184	70636048	-	ENSMUSG00000022099.13	1812.17	-3.90918	0.12501	-31.2708	1.16478e-214	5.31267e-212	protein_coding	KNOWN	dematin actin binding protein [Source:MGI Symbol;Acc:MGI:99670]
Col28a1	chr6	7997808	8192617	-	ENSMUSG00000068794.6	20.8367	-3.75348	0.265879	-14.1172	2.97493e-45	1.59888e-43	protein_coding	KNOWN	collagen, type XXVIII, alpha 1 [Source:MGI Symbol;Acc:MGI:2685312]
Selplg	chr5	113818547	113832644	-	ENSMUSG00000048163.10	148.558	-3.63338	0.175091	-20.7514	1.18992e-95	2.09179e-93	protein_coding	KNOWN	selectin, platelet (p-selectin) ligand [Source:MGI Symbol;Acc:MGI:106689]
Ank2	chr3	126921612	127499350	-	ENSMUSG00000032826.13	37.0243	-3.62265	0.237943	-15.2248	2.41963e-52	1.62039e-50	protein_coding	KNOWN	ankyrin 2, brain [Source:MGI Symbol;Acc:MGI:88025]
Susd2	chr10	75636619	75644008	-	ENSMUSG00000006342.11	617.064	-3.56873	0.210159	-16.9811	1.13433e-64	1.00752e-62	protein_coding	KNOWN	sushi domain containing 2 [Source:MGI Symbol;Acc:MGI:1918983]
C5ar2	chr7	16234585	16244154	-	ENSMUSG00000074361.6	107.967	-3.47946	0.235135	-14.7977	1.5153e-49	9.33292e-48	protein_coding	KNOWN	complement component 5a receptor 2 [Source:MGI Symbol;Acc:MGI:2442013]
Pkm	chr9	59656368	59679375	+	ENSMUSG00000032294.13	520.016	-3.41351	0.276019	-12.367	3.94446e-35	1.47598e-33	protein_coding	KNOWN	pyruvate kinase, muscle [Source:MGI Symbol;Acc:MGI:97591]
Lfng	chr5	140607320	140615545	+	ENSMUSG00000029570.2	714.566	-3.3996	0.122829	-27.6775	1.30283e-168	4.58053e-166	protein_coding	KNOWN	LFNG O-fucosylpeptide 3-beta-N-acetylglucosaminyltransferase [Source:MGI Symbol;Acc:MGI:1095413]
Lama5	chr2	180176373	180225859	-	ENSMUSG00000015647.9	32.7616	-3.39151	0.263933	-12.8499	8.61318e-38	3.5714e-36	protein_coding	KNOWN	laminin, alpha 5 [Source:MGI Symbol;Acc:MGI:105382]
Kif21b	chr1	136131389	136177998	+	ENSMUSG00000041642.15	351.258	-3.31875	0.1456	-22.7936	5.30365e-115	1.14749e-112	protein_coding	KNOWN	kinesin family member 21B [Source:MGI Symbol;Acc:MGI:109234]
Igfbp4	chr11	99041244	99054392	+	ENSMUSG00000017493.9	47.9662	-3.26037	0.274966	-11.8574	1.97087e-32	6.71926e-31	protein_coding	KNOWN	insulin-like growth factor binding protein 4 [Source:MGI Symbol;Acc:MGI:96439]
Gm8116	chr9	78820638	78821838	-	ENSMUSG00000059422.5	139.16	-3.25179	0.215236	-15.108	1.43336e-51	9.56103e-50	processed_pseudogene	KNOWN	predicted gene 8116 [Source:MGI Symbol;Acc:MGI:3648797]
Sfrp4	chr13	19623175	19632821	+	ENSMUSG00000021319.6	150.459	-3.23902	0.273969	-11.8226	2.98334e-32	1.00493e-30	protein_coding	KNOWN	secreted frizzled-related protein 4 [Source:MGI Symbol;Acc:MGI:892010]
Parm1	chr5	91517615	91626894	+	ENSMUSG00000034981.9	30.9024	-3.137	0.278953	-11.2456	2.43333e-29	7.29393e-28	protein_coding	KNOWN	prostate androgen-regulated mucin-like protein 1 [Source:MGI Symbol;Acc:MGI:2443349]
Coro2a	chr4	46536937	46602202	-	ENSMUSG00000028337.11	27.5693	-3.1113	0.27723	-11.2228	3.15006e-29	9.35923e-28	protein_coding	KNOWN	coronin, actin binding protein 2A [Source:MGI Symbol;Acc:MGI:1345966]
Rassf4	chr6	116633008	116673836	-	ENSMUSG00000042129.6	34.054	-3.10857	0.209476	-14.8398	8.10334e-50	5.02765e-48	protein_coding	KNOWN	Ras association (RalGDS/AF-6) domain family member 4 [Source:MGI Symbol;Acc:MGI:2386853]
Mpped2	chr2	106693269	106868356	+	ENSMUSG00000016386.12	12.8359	-3.10662	0.275599	-11.2723	1.79887e-29	5.44046e-28	protein_coding	KNOWN	metallophosphoesterase domain containing 2 [Source:MGI Symbol;Acc:MGI:1924265]
Cecr2	chr6	120666369	120771190	+	ENSMUSG00000071226.8	779.8	-3.0712	0.0815489	-37.6608	0	0	protein_coding	KNOWN	cat eye syndrome chromosome region, candidate 2 [Source:MGI Symbol;Acc:MGI:1923799]
Fkbp1a	chr2	151542483	151561692	+	ENSMUSG00000032966.11	348.658	-3.0105	0.087312	-34.4798	1.61101e-260	9.37497e-258	protein_coding	KNOWN	FK506 binding protein 1a [Source:MGI Symbol;Acc:MGI:95541]
Pkia	chr3	7366669	7445366	+	ENSMUSG00000027499.9	29.5136	-2.94898	0.275772	-10.6936	1.09104e-26	2.95544e-25	protein_coding	KNOWN	protein kinase inhibitor, alpha [Source:MGI Symbol;Acc:MGI:104747]
Pik3c2b	chr1	133045667	133108687	+	ENSMUSG00000026447.13	65.3153	-2.88411	0.175759	-16.4095	1.63625e-60	1.31492e-58	protein_coding	KNOWN	phosphoinositide-3-kinase, class 2, beta polypeptide [Source:MGI Symbol;Acc:MGI:2685045]
Rgcc	chr14	79288756	79301645	-	ENSMUSG00000022018.7	441.96	-2.86912	0.243128	-11.8009	3.86293e-32	1.29347e-30	protein_coding	KNOWN	regulator of cell cycle [Source:MGI Symbol;Acc:MGI:1913464]
Sgpl1	chr10	61098642	61147703	-	ENSMUSG00000020097.11	774.359	-2.84056	0.122275	-23.231	2.21309e-119	5.04705e-117	protein_coding	KNOWN	sphingosine phosphate lyase 1 [Source:MGI Symbol;Acc:MGI:1261415]
Id1	chr2	152736251	152737410	+	ENSMUSG00000042745.9	15.304	-2.8207	0.273853	-10.3	7.0427e-25	1.73002e-23	protein_coding	KNOWN	inhibitor of DNA binding 1 [Source:MGI Symbol;Acc:MGI:96396]
Rps15a-ps5	chr5	105797321	105797713	-	ENSMUSG00000067058.7	49.8853	-2.81799	0.265477	-10.6148	2.54351e-26	6.75972e-25	processed_pseudogene	KNOWN	ribosomal protein S15A, pseudogene 5 [Source:MGI Symbol;Acc:MGI:3642245]
Gm14198	chr2	154630002	154632636	-	ENSMUSG00000085483.1	42.914	-2.81193	0.268806	-10.4608	1.30731e-25	3.34276e-24	antisense	NOVEL	predicted gene 14198 [Source:MGI Symbol;Acc:MGI:3652051]
Chd3os	chr11	69340461	69342641	+	ENSMUSG00000043419.10	9.03944	-2.7538	0.279152	-9.86491	5.90898e-23	1.32783e-21	processed_transcript	KNOWN	chromodomain helicase DNA binding protein 3, opposite strand [Source:MGI Symbol;Acc:MGI:1915359]
AI427809	chr4	53261356	53270232	-	ENSMUSG00000086712.2	107.878	-2.7376	0.145833	-18.7722	1.27483e-78	1.62984e-76	lincRNA	NOVEL	expressed sequence AI427809 [Source:MGI Symbol;Acc:MGI:2140270]
Hs6st2	chrX	51387212	51681856	-	ENSMUSG00000062184.8	131.142	-2.72512	0.200262	-13.6078	3.60062e-42	1.74109e-40	protein_coding	KNOWN	heparan sulfate 6-O-sulfotransferase 2 [Source:MGI Symbol;Acc:MGI:1354959]
Rragd	chr4	32983037	33022180	+	ENSMUSG00000028278.11	24.2728	-2.72096	0.282312	-9.63811	5.51935e-22	1.17755e-20	protein_coding	KNOWN	Ras-related GTP binding D [Source:MGI Symbol;Acc:MGI:1098604]
Lgr4	chr2	109917647	110014257	+	ENSMUSG00000050199.10	91.539	-2.71904	0.1545	-17.599	2.50807e-69	2.64539e-67	protein_coding	KNOWN	leucine-rich repeat-containing G protein-coupled receptor 4 [Source:MGI Symbol;Acc:MGI:1891468]
Smpdl3a	chr10	57794335	57811830	+	ENSMUSG00000019872.10	179.925	-2.71314	0.125835	-21.5611	4.16894e-103	8.08679e-101	protein_coding	KNOWN	sphingomyelin phosphodiesterase, acid-like 3A [Source:MGI Symbol;Acc:MGI:1931437]
Itgb7	chr15	102215995	102231935	-	ENSMUSG00000001281.6	85.7879	-2.71035	0.176396	-15.3652	2.80212e-53	1.91452e-51	protein_coding	KNOWN	integrin beta 7 [Source:MGI Symbol;Acc:MGI:96616]
Pwwp2b	chr7	139248482	139267253	+	ENSMUSG00000060260.9	15.8984	-2.67186	0.272161	-9.81721	9.49363e-23	2.0998e-21	protein_coding	KNOWN	PWWP domain containing 2B [Source:MGI Symbol;Acc:MGI:2142008]
Gstm1	chr3	108012255	108017973	-	ENSMUSG00000058135.9	15.746	-2.64928	0.252629	-10.4869	9.9277e-26	2.55396e-24	protein_coding	KNOWN	glutathione S-transferase, mu 1 [Source:MGI Symbol;Acc:MGI:95860]
Ttc21b	chr2	66184327	66256617	-	ENSMUSG00000034848.14	49.7167	-2.64479	0.22743	-11.629	2.93446e-31	9.52346e-30	protein_coding	KNOWN	tetratricopeptide repeat domain 21B [Source:MGI Symbol;Acc:MGI:1920918]
Diap2	chrX	129749742	130465834	+	ENSMUSG00000034480.15	27.0884	-2.64228	0.26845	-9.84273	7.36865e-23	1.64925e-21	protein_coding	KNOWN	diaphanous homolog 2 (Drosophila) [Source:MGI Symbol;Acc:MGI:1858500]
Faah	chr4	115967145	116017926	-	ENSMUSG00000034171.10	32.4743	-2.61701	0.26468	-9.88745	4.71899e-23	1.06325e-21	protein_coding	KNOWN	fatty acid amide hydrolase [Source:MGI Symbol;Acc:MGI:109609]
Rps15a-ps6	chr11	6172644	6173036	-	ENSMUSG00000083022.1	42.7935	-2.5814	0.205147	-12.5831	2.6141e-36	1.03074e-34	processed_pseudogene	KNOWN	ribosomal protein S15A, pseudogene 6 [Source:MGI Symbol;Acc:MGI:3650298]
Adgra3	chr5	49959956	50059006	-	ENSMUSG00000029090.9	187.797	-2.57118	0.170556	-15.0753	2.35387e-51	1.5578e-49	protein_coding	KNOWN	G protein-coupled receptor 125 [Source:MGI Symbol;Acc:MGI:1917943]
Glipr2	chr4	43957401	43979118	+	ENSMUSG00000028480.11	229.993	-2.56624	0.0962907	-26.651	1.74459e-156	5.88833e-154	protein_coding	KNOWN	GLI pathogenesis-related 2 [Source:MGI Symbol;Acc:MGI:1917770]
Kdelr3	chr15	79516408	79527739	+	ENSMUSG00000010830.7	6.7909	-2.5635	0.280249	-9.14722	5.84177e-20	1.10771e-18	protein_coding	KNOWN	KDEL (Lys-Asp-Glu-Leu) endoplasmic reticulum protein retention receptor 3 [Source:MGI Symbol;Acc:MGI:2145953]
Gm867	chr10	75937723	75940672	-	ENSMUSG00000050157.5	85.8868	-2.55488	0.219074	-11.6622	1.98863e-31	6.49132e-30	antisense	NOVEL	predicted gene 867 [Source:MGI Symbol;Acc:MGI:2685713]
Dock11	chrX	35888832	36076562	+	ENSMUSG00000031093.11	379.098	-2.54249	0.196647	-12.9292	3.07995e-38	1.30925e-36	protein_coding	KNOWN	dedicator of cytokinesis 11 [Source:MGI Symbol;Acc:MGI:1923224]
Cers6	chr2	68861441	69114282	+	ENSMUSG00000027035.7	31.753	-2.54141	0.207027	-12.2758	1.22233e-34	4.53363e-33	protein_coding	KNOWN	ceramide synthase 6 [Source:MGI Symbol;Acc:MGI:2442564]
Tmsb10	chr6	72957347	72958748	-	ENSMUSG00000079523.5	972.003	-2.51182	0.0789173	-31.8285	2.60802e-222	1.25751e-219	protein_coding	KNOWN	thymosin, beta 10 [Source:MGI Symbol;Acc:MGI:109146]
Wls	chr3	159839672	159938664	+	ENSMUSG00000028173.7	60.2081	-2.49278	0.2616	-9.52895	1.58878e-21	3.30201e-20	protein_coding	KNOWN	wntless homolog (Drosophila) [Source:MGI Symbol;Acc:MGI:1915401]
Rnf128	chrX	139563316	139673145	+	ENSMUSG00000031438.8	143.029	-2.48225	0.178817	-13.8815	8.20209e-44	4.22008e-42	protein_coding	KNOWN	ring finger protein 128 [Source:MGI Symbol;Acc:MGI:1914139]
Hmga2	chr10	120361275	120476469	-	ENSMUSG00000056758.11	23.1581	-2.46635	0.251231	-9.81705	9.50813e-23	2.10025e-21	protein_coding	KNOWN	high mobility group AT-hook 2 [Source:MGI Symbol;Acc:MGI:101761]
Pkp4	chr2	59160850	59355208	+	ENSMUSG00000026991.17	531.145	-2.45718	0.242561	-10.1302	4.05979e-24	9.7458e-23	protein_coding	KNOWN	plakophilin 4 [Source:MGI Symbol;Acc:MGI:109281]
Gca	chr2	62664285	62694109	+	ENSMUSG00000026893.4	32.3326	-2.44841	0.214751	-11.4011	4.12656e-30	1.2825e-28	protein_coding	KNOWN	grancalcin [Source:MGI Symbol;Acc:MGI:1918521]
Clgn	chr8	83389867	83428552	+	ENSMUSG00000002190.10	58.3509	-2.43383	0.189117	-12.8694	6.68906e-38	2.79417e-36	protein_coding	KNOWN	calmegin [Source:MGI Symbol;Acc:MGI:107472]
Capg	chr6	72544391	72562983	+	ENSMUSG00000056737.11	120.1	-2.43188	0.149252	-16.2938	1.0921e-59	8.49321e-58	protein_coding	KNOWN	capping protein (actin filament), gelsolin-like [Source:MGI Symbol;Acc:MGI:1098259]
Erfe	chr1	91366430	91374217	+	ENSMUSG00000047443.11	456.092	-2.40556	0.269156	-8.9374	3.9842e-19	7.22982e-18	protein_coding	KNOWN	family with sequence similarity 132, member B [Source:MGI Symbol;Acc:MGI:3606476]
Plxdc1	chr11	97923238	97986444	-	ENSMUSG00000017417.11	137.182	-2.40213	0.173851	-13.8172	2.0074e-43	1.02347e-41	protein_coding	KNOWN	plexin domain containing 1 [Source:MGI Symbol;Acc:MGI:1919574]
Vash1	chr12	86678700	86692091	+	ENSMUSG00000021256.5	52.5995	-2.39919	0.239642	-10.0116	1.35588e-23	3.1345e-22	protein_coding	KNOWN	vasohibin 1 [Source:MGI Symbol;Acc:MGI:2442543]
Ica1	chr6	8630527	8778488	-	ENSMUSG00000062995.9	11.0923	-2.39264	0.272604	-8.777	1.67896e-18	2.93617e-17	protein_coding	KNOWN	islet cell autoantigen 1 [Source:MGI Symbol;Acc:MGI:96391]
Gmpr	chr13	45507444	45546382	+	ENSMUSG00000000253.9	64.1404	-2.37595	0.282438	-8.41227	4.02148e-17	6.50062e-16	protein_coding	KNOWN	guanosine monophosphate reductase [Source:MGI Symbol;Acc:MGI:1913605]
2810429I04Rik	chr13	3478230	3501393	+	ENSMUSG00000097709.4	7.97972	-2.37164	0.280029	-8.46928	2.46912e-17	4.02987e-16	lincRNA	KNOWN	RIKEN cDNA 2810429I04 gene [Source:MGI Symbol;Acc:MGI:1924187]
Rab11fip3	chr17	25989036	26069409	-	ENSMUSG00000037098.14	77.52	-2.37041	0.174039	-13.62	3.04588e-42	1.49861e-40	protein_coding	KNOWN	RAB11 family interacting protein 3 (class II) [Source:MGI Symbol;Acc:MGI:2444431]
Ctsc	chr7	88278085	88310888	+	ENSMUSG00000030560.13	290.146	-2.36594	0.158622	-14.9156	2.60839e-50	1.65486e-48	protein_coding	KNOWN	cathepsin C [Source:MGI Symbol;Acc:MGI:109553]
Il2rg	chrX	101264378	101268255	-	ENSMUSG00000031304.15	104.053	-2.36444	0.183715	-12.8701	6.62834e-38	2.77568e-36	protein_coding	KNOWN	interleukin 2 receptor, gamma chain [Source:MGI Symbol;Acc:MGI:96551]
Aldh3b2	chr19	3972328	3981645	+	ENSMUSG00000075296.4	12.4276	-2.35623	0.278809	-8.45106	2.88667e-17	4.68418e-16	protein_coding	KNOWN	aldehyde dehydrogenase 3 family, member B2 [Source:MGI Symbol;Acc:MGI:2147613]
Lat	chr7	126363832	126369543	-	ENSMUSG00000030742.6	19.9761	-2.34573	0.275376	-8.51829	1.61923e-17	2.67961e-16	protein_coding	KNOWN	linker for activation of T cells [Source:MGI Symbol;Acc:MGI:1342293]
Ptk2	chr15	73205105	73423191	-	ENSMUSG00000022607.11	465.529	-2.33413	0.0612485	-38.1093	0	0	protein_coding	KNOWN	PTK2 protein tyrosine kinase 2 [Source:MGI Symbol;Acc:MGI:95481]
Stk32c	chr7	139103638	139213307	-	ENSMUSG00000015981.9	17.4133	-2.33277	0.258795	-9.01396	1.98751e-19	3.67374e-18	protein_coding	KNOWN	serine/threonine kinase 32C [Source:MGI Symbol;Acc:MGI:2385336]
Mmp17	chr5	129584169	129611099	+	ENSMUSG00000029436.9	29.8611	-2.33177	0.238746	-9.76672	1.56442e-22	3.43317e-21	protein_coding	KNOWN	matrix metallopeptidase 17 [Source:MGI Symbol;Acc:MGI:1346076]
Chd7	chr4	8690406	8867659	+	ENSMUSG00000041235.8	43.5593	-2.32366	0.205895	-11.2857	1.54484e-29	4.68056e-28	protein_coding	KNOWN	chromodomain helicase DNA binding protein 7 [Source:MGI Symbol;Acc:MGI:2444748]
Pxylp1	chr9	96823336	96892669	-	ENSMUSG00000043587.12	18.5297	-2.32208	0.27417	-8.46949	2.46476e-17	4.02987e-16	protein_coding	KNOWN	2-phosphoxylose phosphatase 1 [Source:MGI Symbol;Acc:MGI:2442444]
Csrp2	chr10	110920177	110939599	+	ENSMUSG00000020186.6	20.2214	-2.28329	0.259488	-8.79922	1.37773e-18	2.42194e-17	protein_coding	KNOWN	cysteine and glycine-rich protein 2 [Source:MGI Symbol;Acc:MGI:1202907]
Il31ra	chr13	112522810	112580662	-	ENSMUSG00000050377.7	17.8395	-2.25481	0.272335	-8.27957	1.23621e-16	1.93887e-15	protein_coding	KNOWN	interleukin 31 receptor A [Source:MGI Symbol;Acc:MGI:2180511]
Hk2	chr6	82725025	82774454	-	ENSMUSG00000000628.7	120.639	-2.24184	0.222711	-10.0661	7.79857e-24	1.85104e-22	protein_coding	KNOWN	hexokinase 2 [Source:MGI Symbol;Acc:MGI:1315197]
Nhsl2	chrX	101849385	102092055	+	ENSMUSG00000079481.8	16.4909	-2.23716	0.280512	-7.97526	1.52058e-15	2.19515e-14	protein_coding	KNOWN	NHS-like 2 [Source:MGI Symbol;Acc:MGI:3645090]
Cnn3	chr3	121426497	121458207	+	ENSMUSG00000053931.8	278.51	-2.23688	0.213978	-10.4538	1.40774e-25	3.59411e-24	protein_coding	KNOWN	calponin 3, acidic [Source:MGI Symbol;Acc:MGI:1919244]
Cnnm1	chr19	43440436	43497212	+	ENSMUSG00000025189.8	75.3702	-2.23656	0.244664	-9.14137	6.16657e-20	1.16406e-18	protein_coding	KNOWN	cyclin M1 [Source:MGI Symbol;Acc:MGI:1891366]
Vim	chr2	13573927	13582826	+	ENSMUSG00000026728.6	91.6851	-2.22203	0.282569	-7.86367	3.73045e-15	5.22449e-14	protein_coding	KNOWN	vimentin [Source:MGI Symbol;Acc:MGI:98932]
D330045A20Rik	chrX	139480367	139554582	+	ENSMUSG00000042498.13	82.8541	-2.21434	0.171622	-12.9025	4.3592e-38	1.83915e-36	protein_coding	KNOWN	RIKEN cDNA D330045A20 gene [Source:MGI Symbol;Acc:MGI:2147848]
Echdc2	chr4	108165437	108179308	+	ENSMUSG00000028601.15	6.89721	-2.18629	0.280689	-7.78903	6.75251e-15	9.24963e-14	protein_coding	KNOWN	enoyl Coenzyme A hydratase domain containing 2 [Source:MGI Symbol;Acc:MGI:1289238]
Dusp1	chr17	26505590	26508519	-	ENSMUSG00000024190.6	102.811	-2.17618	0.188986	-11.515	1.10855e-30	3.54316e-29	protein_coding	KNOWN	dual specificity phosphatase 1 [Source:MGI Symbol;Acc:MGI:105120]
Dusp8	chr7	142079490	142095843	-	ENSMUSG00000037887.8	161.116	-2.1624	0.253947	-8.51516	1.66355e-17	2.74967e-16	protein_coding	KNOWN	dual specificity phosphatase 8 [Source:MGI Symbol;Acc:MGI:106626]
Rgs11	chr17	26202951	26211324	+	ENSMUSG00000024186.12	7.47777	-2.14969	0.282506	-7.60935	2.75483e-14	3.62076e-13	protein_coding	KNOWN	regulator of G-protein signaling 11 [Source:MGI Symbol;Acc:MGI:1354739]
Lmtk3	chr7	45783738	45804144	+	ENSMUSG00000062044.10	5.38669	-2.14873	0.282568	-7.6043	2.86456e-14	3.7562e-13	protein_coding	KNOWN	lemur tyrosine kinase 3 [Source:MGI Symbol;Acc:MGI:3039582]
Ndst1	chr18	60685978	60713389	-	ENSMUSG00000054008.8	174.419	-2.14415	0.114381	-18.7457	2.10033e-78	2.66505e-76	protein_coding	KNOWN	N-deacetylase/N-sulfotransferase (heparan glucosaminyl) 1 [Source:MGI Symbol;Acc:MGI:104719]
Trbv12-2	chr6	41118851	41119364	+	ENSMUSG00000094525.2	6.6896	-2.1363	0.282422	-7.56422	3.90205e-14	5.06936e-13	TR_V_gene	KNOWN	T cell receptor beta, variable 12-2 [Source:MGI Symbol;Acc:MGI:98601]
Klf8	chrX	153237466	153396132	+	ENSMUSG00000041649.10	68.2714	-2.13272	0.198344	-10.7527	5.75688e-27	1.57972e-25	protein_coding	KNOWN	Kruppel-like factor 8 [Source:MGI Symbol;Acc:MGI:2442430]
Nid1	chr13	13437602	13512275	+	ENSMUSG00000005397.7	13.7866	-2.1214	0.281549	-7.53472	4.8938e-14	6.30922e-13	protein_coding	KNOWN	nidogen 1 [Source:MGI Symbol;Acc:MGI:97342]
Lats2	chr14	57642077	57758388	-	ENSMUSG00000021959.12	276.962	-2.10851	0.13705	-15.3849	2.06624e-53	1.41747e-51	protein_coding	KNOWN	large tumor suppressor 2 [Source:MGI Symbol;Acc:MGI:1354386]
Elovl7	chr13	108214404	108287105	+	ENSMUSG00000021696.8	13.9881	-2.08426	0.273731	-7.61425	2.65225e-14	3.49137e-13	protein_coding	KNOWN	ELOVL family member 7, elongation of long chain fatty acids (yeast) [Source:MGI Symbol;Acc:MGI:1921809]
Cerk	chr15	86139128	86186141	-	ENSMUSG00000035891.13	13.7029	-2.08345	0.254635	-8.18209	2.78968e-16	4.26051e-15	protein_coding	KNOWN	ceramide kinase [Source:MGI Symbol;Acc:MGI:2386052]
Myh7b	chr2	155611212	155634307	+	ENSMUSG00000074652.3	98.9164	-2.07842	0.243995	-8.51827	1.61958e-17	2.67961e-16	protein_coding	KNOWN	myosin, heavy chain 7B, cardiac muscle, beta [Source:MGI Symbol;Acc:MGI:3710243]
St8sia4	chr1	95587682	95667571	-	ENSMUSG00000040710.7	39.7544	-2.07219	0.244045	-8.49103	2.04818e-17	3.36237e-16	protein_coding	KNOWN	ST8 alpha-N-acetyl-neuraminide alpha-2,8-sialyltransferase 4 [Source:MGI Symbol;Acc:MGI:106018]
Serpinb6a	chr13	33917918	34002794	-	ENSMUSG00000060147.12	326.546	-2.06305	0.147402	-13.9961	1.64661e-44	8.57659e-43	protein_coding	KNOWN	serine (or cysteine) peptidase inhibitor, clade B, member 6a [Source:MGI Symbol;Acc:MGI:103123]
Ppm1e	chr11	87226906	87359023	-	ENSMUSG00000046442.4	241.914	-2.03402	0.115362	-17.6316	1.40866e-69	1.49513e-67	protein_coding	KNOWN	protein phosphatase 1E (PP2C domain containing) [Source:MGI Symbol;Acc:MGI:2444096]
Aknad1	chr3	108739658	108782309	+	ENSMUSG00000049565.13	105.406	-2.02392	0.119172	-16.9832	1.09278e-64	9.75757e-63	protein_coding	KNOWN	AKNA domain containing 1 [Source:MGI Symbol;Acc:MGI:3584453]
Plscr4	chr9	92457373	92492456	+	ENSMUSG00000032377.8	37.9987	-2.01237	0.268965	-7.48191	7.32492e-14	9.30838e-13	protein_coding	KNOWN	phospholipid scramblase 4 [Source:MGI Symbol;Acc:MGI:2143267]
Klhdc8b	chr9	108447636	108461581	-	ENSMUSG00000032609.9	491.501	-2.01081	0.177111	-11.3534	7.13549e-30	2.19742e-28	protein_coding	KNOWN	kelch domain containing 8B [Source:MGI Symbol;Acc:MGI:1925517]
Kcnq5	chr1	21398403	21961942	-	ENSMUSG00000028033.13	32.3856	-2.0101	0.276193	-7.27787	3.39135e-13	4.07059e-12	protein_coding	KNOWN	potassium voltage-gated channel, subfamily Q, member 5 [Source:MGI Symbol;Acc:MGI:1924937]
S1pr4	chr10	81497745	81500132	-	ENSMUSG00000044199.5	130.943	-2.00965	0.180448	-11.137	8.28513e-29	2.41903e-27	protein_coding	KNOWN	sphingosine-1-phosphate receptor 4 [Source:MGI Symbol;Acc:MGI:1333809]
Pdia5	chr16	35397313	35490873	-	ENSMUSG00000022844.7	45.2552	-2.00928	0.220804	-9.09982	9.0485e-20	1.69858e-18	protein_coding	KNOWN	protein disulfide isomerase associated 5 [Source:MGI Symbol;Acc:MGI:1919849]
Tulp2	chr7	45486262	45523632	+	ENSMUSG00000023467.13	36.6785	-1.99976	0.244219	-8.18839	2.64741e-16	4.05791e-15	protein_coding	KNOWN	tubby-like protein 2 [Source:MGI Symbol;Acc:MGI:1861600]
Npl	chr1	153503015	153550045	-	ENSMUSG00000042684.8	16.5512	-1.99904	0.26571	-7.52338	5.33788e-14	6.86602e-13	protein_coding	KNOWN	N-acetylneuraminate pyruvate lyase [Source:MGI Symbol;Acc:MGI:1921341]
Plac8	chr5	100553725	100572245	-	ENSMUSG00000029322.9	40.6277	-1.99851	0.267725	-7.46481	8.34218e-14	1.05455e-12	protein_coding	KNOWN	placenta-specific 8 [Source:MGI Symbol;Acc:MGI:2445289]
Tmsb4x	chrX	167207093	167209315	-	ENSMUSG00000049775.13	177.712	-1.98808	0.100362	-19.8091	2.48277e-87	3.67538e-85	protein_coding	KNOWN	thymosin, beta 4, X chromosome [Source:MGI Symbol;Acc:MGI:99510]
Tln2	chr9	67217087	67559703	-	ENSMUSG00000052698.11	10.2482	-1.98445	0.282566	-7.02296	2.1721e-12	2.44866e-11	protein_coding	KNOWN	talin 2 [Source:MGI Symbol;Acc:MGI:1917799]
5730559C18Rik	chr1	136213531	136234264	-	ENSMUSG00000041605.13	6.58386	-1.98026	0.281428	-7.03649	1.97142e-12	2.22987e-11	protein_coding	KNOWN	RIKEN cDNA 5730559C18 gene [Source:MGI Symbol;Acc:MGI:1921579]
Syt14	chr1	192891233	193035775	-	ENSMUSG00000016200.10	7.64328	-1.97874	0.28109	-7.03951	1.92915e-12	2.18353e-11	protein_coding	KNOWN	synaptotagmin XIV [Source:MGI Symbol;Acc:MGI:2444490]
Slc2a4	chr11	69942539	69948188	-	ENSMUSG00000018566.11	23.7069	-1.97527	0.258648	-7.63691	2.22504e-14	2.94739e-13	protein_coding	KNOWN	solute carrier family 2 (facilitated glucose transporter), member 4 [Source:MGI Symbol;Acc:MGI:95758]
Rem2	chr14	54476100	54480431	+	ENSMUSG00000022176.8	17.3102	-1.97097	0.265007	-7.43744	1.02659e-13	1.28833e-12	protein_coding	KNOWN	rad and gem related GTP binding protein 2 [Source:MGI Symbol;Acc:MGI:2155260]
Zfp382	chr7	30121942	30134665	+	ENSMUSG00000074220.6	47.9945	-1.97051	0.240476	-8.19424	2.52192e-16	3.87996e-15	protein_coding	KNOWN	zinc finger protein 382 [Source:MGI Symbol;Acc:MGI:3588204]
Hhat	chr1	192496711	192771223	-	ENSMUSG00000037375.13	7.15069	-1.96797	0.279831	-7.03272	2.02548e-12	2.28642e-11	protein_coding	KNOWN	hedgehog acyltransferase [Source:MGI Symbol;Acc:MGI:2444681]
Tnfrsf22	chr7	143634806	143649661	-	ENSMUSG00000010751.11	24.5358	-1.96685	0.223777	-8.78934	1.50445e-18	2.63919e-17	protein_coding	KNOWN	tumor necrosis factor receptor superfamily, member 22 [Source:MGI Symbol;Acc:MGI:1930270]
Zfp575	chr7	24583838	24587641	-	ENSMUSG00000066721.3	5.15897	-1.95744	0.282565	-6.92741	4.28609e-12	4.71219e-11	protein_coding	KNOWN	zinc finger protein 575 [Source:MGI Symbol;Acc:MGI:2141921]
Ankrd44	chr1	54645340	54926387	-	ENSMUSG00000052331.11	142.224	-1.94909	0.15035	-12.9637	1.96644e-38	8.38019e-37	protein_coding	KNOWN	ankyrin repeat domain 44 [Source:MGI Symbol;Acc:MGI:3045243]
Abcb1b	chr5	8798147	8866315	+	ENSMUSG00000028970.6	34.8787	-1.94567	0.264014	-7.36957	1.7118e-13	2.10097e-12	protein_coding	KNOWN	ATP-binding cassette, sub-family B (MDR/TAP), member 1B [Source:MGI Symbol;Acc:MGI:97568]
Arhgdib	chr6	136923523	136941899	-	ENSMUSG00000030220.10	394.329	-1.94019	0.14345	-13.5252	1.1104e-41	5.27864e-40	protein_coding	KNOWN	Rho, GDP dissociation inhibitor (GDI) beta [Source:MGI Symbol;Acc:MGI:101940]
Ccdc141	chr2	77009902	77170636	-	ENSMUSG00000044033.13	27.3547	-1.9342	0.244995	-7.89483	2.90703e-15	4.0985e-14	protein_coding	KNOWN	coiled-coil domain containing 141 [Source:MGI Symbol;Acc:MGI:1919735]
Ralb	chr1	119470305	119504794	-	ENSMUSG00000004451.11	72.8816	-1.93389	0.235099	-8.22583	1.93847e-16	3.00125e-15	protein_coding	KNOWN	v-ral simian leukemia viral oncogene homolog B (ras related) [Source:MGI Symbol;Acc:MGI:1927244]
Nacad	chr11	6597823	6606053	-	ENSMUSG00000041073.7	21.0905	-1.92714	0.252467	-7.63322	2.28954e-14	3.0257e-13	protein_coding	KNOWN	NAC alpha domain containing [Source:MGI Symbol;Acc:MGI:3603030]
Rassf2	chr2	131989415	132030258	-	ENSMUSG00000027339.12	4.1093	-1.92336	0.281994	-6.82057	9.06791e-12	9.62453e-11	protein_coding	KNOWN	Ras association (RalGDS/AF-6) domain family member 2 [Source:MGI Symbol;Acc:MGI:2442060]
Rps15a-ps2	chr19	28742159	28742551	-	ENSMUSG00000067351.1	9.28856	-1.92184	0.279958	-6.86474	6.6613e-12	7.18773e-11	processed_pseudogene	KNOWN	ribosomal protein S15A, pseudogene 2 [Source:MGI Symbol;Acc:MGI:3643316]
Ly9	chr1	171588624	171607410	-	ENSMUSG00000004707.11	147.042	-1.91983	0.196148	-9.78771	1.27148e-22	2.79758e-21	protein_coding	KNOWN	lymphocyte antigen 9 [Source:MGI Symbol;Acc:MGI:96885]
Camk2d	chr3	126596302	126846326	+	ENSMUSG00000053819.13	10.9805	-1.90917	0.272733	-7.00014	2.557e-12	2.87106e-11	protein_coding	KNOWN	calcium/calmodulin-dependent protein kinase II, delta [Source:MGI Symbol;Acc:MGI:1341265]
Micall1	chr15	79108972	79136897	+	ENSMUSG00000033039.9	33.9227	-1.90781	0.251196	-7.5949	3.08026e-14	4.02965e-13	protein_coding	KNOWN	microtubule associated monooxygenase, calponin and LIM domain containing -like 1 [Source:MGI Symbol;Acc:MGI:105870]
Arxes2	chrX	135993824	135995355	+	ENSMUSG00000048040.8	15.3895	-1.88868	0.252737	-7.4729	7.84463e-14	9.95383e-13	protein_coding	KNOWN	adipocyte-related X-chromosome expressed sequence 2 [Source:MGI Symbol;Acc:MGI:1924226]
Whrn	chr4	63414910	63495991	-	ENSMUSG00000039137.15	4.68979	-1.88712	0.281322	-6.70806	1.9723e-11	2.03451e-10	protein_coding	KNOWN	whirlin [Source:MGI Symbol;Acc:MGI:2682003]
Mb21d1	chr9	78430526	78443237	-	ENSMUSG00000032344.14	302.653	-1.88646	0.0984438	-19.1628	7.57016e-82	9.90341e-80	protein_coding	KNOWN	Mab-21 domain containing 1 [Source:MGI Symbol;Acc:MGI:2442261]
Arhgef25	chr10	127182521	127190054	-	ENSMUSG00000019467.10	445.961	-1.88145	0.139416	-13.4952	1.66897e-41	7.84557e-40	protein_coding	KNOWN	Rho guanine nucleotide exchange factor (GEF) 25 [Source:MGI Symbol;Acc:MGI:1277173]
Dlg4	chr11	70017085	70045532	+	ENSMUSG00000020886.13	11.7006	-1.87761	0.278369	-6.74505	1.52975e-11	1.59359e-10	protein_coding	KNOWN	discs, large homolog 4 (Drosophila) [Source:MGI Symbol;Acc:MGI:1277959]
Ptk2b	chr14	66153257	66281052	-	ENSMUSG00000059456.10	583.09	-1.86771	0.107353	-17.3978	8.57321e-68	8.66356e-66	protein_coding	KNOWN	PTK2 protein tyrosine kinase 2 beta [Source:MGI Symbol;Acc:MGI:104908]
Pcbd1	chr10	61089343	61094328	+	ENSMUSG00000020098.6	10.7221	-1.86493	0.280134	-6.65729	2.78916e-11	2.83383e-10	protein_coding	KNOWN	pterin 4 alpha carbinolamine dehydratase/dimerization cofactor of hepatocyte nuclear factor 1 alpha (TCF1) 1 [Source:MGI Symbol;Acc:MGI:94873]
Plxnb2	chr15	89155549	89171120	-	ENSMUSG00000036606.13	113.276	-1.86048	0.168157	-11.064	1.8758e-28	5.42055e-27	protein_coding	KNOWN	plexin B2 [Source:MGI Symbol;Acc:MGI:2154239]
Axl	chr7	25757273	25788705	-	ENSMUSG00000002602.13	12.412	-1.85686	0.280591	-6.61768	3.64886e-11	3.67411e-10	protein_coding	KNOWN	AXL receptor tyrosine kinase [Source:MGI Symbol;Acc:MGI:1347244]
Ctsf	chr19	4855129	4860912	+	ENSMUSG00000083282.2	242.154	-1.8462	0.128249	-14.3954	5.53028e-47	3.14239e-45	protein_coding	KNOWN	cathepsin F [Source:MGI Symbol;Acc:MGI:1861434]
Efr3b	chr12	3962554	4038915	-	ENSMUSG00000020658.9	29.4936	-1.84586	0.234457	-7.87295	3.46386e-15	4.85516e-14	protein_coding	KNOWN	EFR3 homolog B (S. cerevisiae) [Source:MGI Symbol;Acc:MGI:2444851]
Rilpl1	chr5	124493080	124531391	-	ENSMUSG00000029392.9	22.2496	-1.83585	0.242193	-7.58012	3.45224e-14	4.50232e-13	protein_coding	KNOWN	Rab interacting lysosomal protein-like 1 [Source:MGI Symbol;Acc:MGI:1922945]
Cep55	chr19	38055025	38074425	+	ENSMUSG00000024989.11	35.0215	-1.83245	0.265957	-6.89001	5.57868e-12	6.06219e-11	protein_coding	KNOWN	centrosomal protein 55 [Source:MGI Symbol;Acc:MGI:1921357]
0610040J01Rik	chr5	63812363	63899625	+	ENSMUSG00000060512.4	25.838	-1.82272	0.204922	-8.89471	5.85718e-19	1.04932e-17	protein_coding	KNOWN	RIKEN cDNA 0610040J01 gene [Source:MGI Symbol;Acc:MGI:1923511]
Nrip3	chr7	109758055	109782025	-	ENSMUSG00000034825.10	20.4217	-1.81527	0.251615	-7.21446	5.415e-13	6.39493e-12	protein_coding	KNOWN	nuclear receptor interacting protein 3 [Source:MGI Symbol;Acc:MGI:1925843]
Tnfrsf10b	chr14	69767472	69784403	+	ENSMUSG00000022074.5	107.492	-1.81023	0.18062	-10.0223	1.21584e-23	2.82234e-22	protein_coding	KNOWN	tumor necrosis factor receptor superfamily, member 10b [Source:MGI Symbol;Acc:MGI:1341090]
Usp44	chr10	93831555	93848524	+	ENSMUSG00000020020.7	7.89462	-1.8084	0.278652	-6.48981	8.59453e-11	8.35973e-10	protein_coding	KNOWN	ubiquitin specific peptidase 44 [Source:MGI Symbol;Acc:MGI:3045318]
Itpr3	chr17	27057304	27122223	+	ENSMUSG00000042644.8	93.6181	-1.80768	0.210708	-8.57908	9.56312e-18	1.60106e-16	protein_coding	KNOWN	inositol 1,4,5-triphosphate receptor 3 [Source:MGI Symbol;Acc:MGI:96624]
4632428N05Rik	chr10	60346851	60372684	+	ENSMUSG00000020101.11	299.235	-1.80655	0.0930667	-19.4114	6.18237e-84	8.48241e-82	protein_coding	KNOWN	RIKEN cDNA 4632428N05 gene [Source:MGI Symbol;Acc:MGI:1921298]
Lrfn1	chr7	28451980	28468242	+	ENSMUSG00000030600.12	4.57526	-1.80198	0.282226	-6.38487	1.71544e-10	1.62002e-09	protein_coding	KNOWN	leucine rich repeat and fibronectin type III domain containing 1 [Source:MGI Symbol;Acc:MGI:2136810]
Slc2a8	chr2	32972990	32982083	-	ENSMUSG00000026791.11	361.657	-1.80026	0.115736	-15.5549	1.47419e-54	1.04094e-52	protein_coding	KNOWN	solute carrier family 2, (facilitated glucose transporter), member 8 [Source:MGI Symbol;Acc:MGI:1860103]
Tspan5	chr3	138742195	138907905	+	ENSMUSG00000028152.7	54.3663	-1.7781	0.237575	-7.48437	7.18937e-14	9.14301e-13	protein_coding	KNOWN	tetraspanin 5 [Source:MGI Symbol;Acc:MGI:1928096]
Ttl	chr2	129065942	129096283	+	ENSMUSG00000027394.10	123.363	-1.77165	0.14014	-12.642	1.23857e-36	4.92976e-35	protein_coding	KNOWN	tubulin tyrosine ligase [Source:MGI Symbol;Acc:MGI:1916987]
Foxd2os	chr4	114909257	114921967	+	ENSMUSG00000085399.4	87.7397	-1.75823	0.180501	-9.74083	2.01905e-22	4.40227e-21	processed_transcript	KNOWN	forkhead box D2, opposite strand [Source:MGI Symbol;Acc:MGI:2444065]
Mboat1	chr13	30136498	30246717	+	ENSMUSG00000038732.11	7.18931	-1.75638	0.282416	-6.21911	4.99979e-10	4.51936e-09	protein_coding	KNOWN	membrane bound O-acyltransferase domain containing 1 [Source:MGI Symbol;Acc:MGI:2387184]
Lgalsl	chr11	20823576	20831056	-	ENSMUSG00000042363.11	51.1529	-1.7556	0.176091	-9.96985	2.06548e-23	4.74246e-22	protein_coding	KNOWN	lectin, galactoside binding-like [Source:MGI Symbol;Acc:MGI:1916114]
Luzp1	chr4	136469761	136554780	+	ENSMUSG00000001089.11	245.618	-1.75417	0.137233	-12.7824	2.0565e-37	8.38297e-36	protein_coding	KNOWN	leucine zipper protein 1 [Source:MGI Symbol;Acc:MGI:107629]
Ache	chr5	137287519	137294466	+	ENSMUSG00000023328.11	575.505	-1.7496	0.174375	-10.0335	1.08571e-23	2.54479e-22	protein_coding	KNOWN	acetylcholinesterase [Source:MGI Symbol;Acc:MGI:87876]
C2cd4a	chr9	67830532	67832330	-	ENSMUSG00000047990.5	592.238	-1.74943	0.276825	-6.31964	2.62171e-10	2.43768e-09	protein_coding	KNOWN	C2 calcium-dependent domain containing 4A [Source:MGI Symbol;Acc:MGI:3645763]
Nupr1	chr7	126623249	126630861	-	ENSMUSG00000030717.6	13.4624	-1.74492	0.253033	-6.89601	5.34846e-12	5.83079e-11	protein_coding	KNOWN	nuclear protein transcription regulator 1 [Source:MGI Symbol;Acc:MGI:1891834]
Mllt6	chr11	97663414	97685463	+	ENSMUSG00000038437.8	59.5341	-1.74488	0.230408	-7.57302	3.64639e-14	4.74818e-13	protein_coding	KNOWN	myeloid/lymphoid or mixed-lineage leukemia (trithorax homolog, Drosophila); translocated to, 6 [Source:MGI Symbol;Acc:MGI:1935145]
Sh2b2	chr5	136218147	136246556	-	ENSMUSG00000005057.10	22.6977	-1.74063	0.257349	-6.76372	1.34493e-11	1.40713e-10	protein_coding	KNOWN	SH2B adaptor protein 2 [Source:MGI Symbol;Acc:MGI:1345171]
Nme4	chr17	26091734	26095508	-	ENSMUSG00000024177.8	383.135	-1.73009	0.0733842	-23.5757	6.83938e-123	1.64888e-120	protein_coding	KNOWN	NME/NM23 nucleoside diphosphate kinase 4 [Source:MGI Symbol;Acc:MGI:1931148]
Magee2	chrX	104854952	104857267	-	ENSMUSG00000031224.6	71.1908	-1.722	0.280577	-6.13735	8.39069e-10	7.43704e-09	protein_coding	KNOWN	melanoma antigen, family E, 2 [Source:MGI Symbol;Acc:MGI:2148316]
Adgrl1	chr8	83900105	83941954	+	ENSMUSG00000013033.13	366.998	-1.7193	0.141064	-12.1881	3.59607e-34	1.31358e-32	protein_coding	KNOWN	latrophilin 1 [Source:MGI Symbol;Acc:MGI:1929461]
Tbc1d9	chr8	83165352	83272934	+	ENSMUSG00000031709.12	43.0257	-1.70711	0.195238	-8.74373	2.25543e-18	3.9159e-17	protein_coding	KNOWN	TBC1 domain family, member 9 [Source:MGI Symbol;Acc:MGI:1918560]
Laptm5	chr4	130913125	130936141	+	ENSMUSG00000028581.14	125.228	-1.69305	0.263358	-6.4287	1.28696e-10	1.23052e-09	protein_coding	KNOWN	lysosomal-associated protein transmembrane 5 [Source:MGI Symbol;Acc:MGI:108046]
Maml2	chr9	13619990	13709533	+	ENSMUSG00000031925.13	9.67768	-1.68394	0.268704	-6.2669	3.68307e-10	3.36521e-09	protein_coding	KNOWN	mastermind like 2 (Drosophila) [Source:MGI Symbol;Acc:MGI:2389460]
Slc43a2	chr11	75531694	75577575	+	ENSMUSG00000038178.13	36.9404	-1.68042	0.255634	-6.57354	4.91326e-11	4.87742e-10	protein_coding	KNOWN	solute carrier family 43, member 2 [Source:MGI Symbol;Acc:MGI:2442746]
Anxa2	chr9	69453620	69491795	+	ENSMUSG00000032231.11	77.6828	-1.67863	0.18464	-9.09135	9.78177e-20	1.83012e-18	protein_coding	KNOWN	annexin A2 [Source:MGI Symbol;Acc:MGI:88246]
Hoxa9	chr6	52223100	52231089	-	ENSMUSG00000038227.12	33.6725	-1.6764	0.252685	-6.63434	3.25951e-11	3.29387e-10	protein_coding	KNOWN	homeobox A9 [Source:MGI Symbol;Acc:MGI:96180]
Plod2	chr9	92542223	92608428	+	ENSMUSG00000032374.11	9.1513	-1.67362	0.282354	-5.92739	3.07782e-09	2.57773e-08	protein_coding	KNOWN	procollagen lysine, 2-oxoglutarate 5-dioxygenase 2 [Source:MGI Symbol;Acc:MGI:1347007]
1700027J19Rik	chr7	4151260	4164860	-	ENSMUSG00000063838.6	4.34869	-1.67217	0.28105	-5.94973	2.68592e-09	2.26864e-08	protein_coding	KNOWN	CDC42 effector protein (Rho GTPase binding) 5 [Source:MGI Symbol;Acc:MGI:1929745]
Mgst3	chr1	167371966	167393841	-	ENSMUSG00000026688.5	716.788	-1.67214	0.0918408	-18.2069	4.5495e-74	5.22295e-72	protein_coding	KNOWN	microsomal glutathione S-transferase 3 [Source:MGI Symbol;Acc:MGI:1913697]
Rps15a-ps7	chr2	152185291	152185682	-	ENSMUSG00000081087.1	32.7719	-1.66319	0.223929	-7.42732	1.10817e-13	1.38632e-12	processed_pseudogene	KNOWN	ribosomal protein S15A, pseudogene 7 [Source:MGI Symbol;Acc:MGI:3650538]
Prkag2	chr5	24862744	25100642	-	ENSMUSG00000028944.11	10.54	-1.6618	0.278141	-5.97468	2.30537e-09	1.96393e-08	protein_coding	KNOWN	protein kinase, AMP-activated, gamma 2 non-catalytic subunit [Source:MGI Symbol;Acc:MGI:1336153]
Gngt2	chr11	95837216	95845734	+	ENSMUSG00000038811.10	13.6543	-1.65624	0.256837	-6.4486	1.1289e-10	1.09114e-09	protein_coding	KNOWN	guanine nucleotide binding protein (G protein), gamma transducing activity polypeptide 2 [Source:MGI Symbol;Acc:MGI:893584]
Fzd5	chr1	64730558	64737751	-	ENSMUSG00000045005.9	226.227	-1.6539	0.144006	-11.4849	1.5707e-30	4.97318e-29	protein_coding	KNOWN	frizzled homolog 5 (Drosophila) [Source:MGI Symbol;Acc:MGI:108571]
Adamts10	chr17	33524204	33553782	+	ENSMUSG00000024299.13	26.9913	-1.65194	0.261964	-6.30597	2.86389e-10	2.64682e-09	protein_coding	KNOWN	a disintegrin-like and metallopeptidase (reprolysin type) with thrombospondin type 1 motif, 10 [Source:MGI Symbol;Acc:MGI:2449112]
Slc39a6	chr18	24579881	24603817	-	ENSMUSG00000024270.8	505.502	-1.64906	0.0756065	-21.8111	1.82046e-105	3.65738e-103	protein_coding	KNOWN	solute carrier family 39 (metal ion transporter), member 6 [Source:MGI Symbol;Acc:MGI:2147279]
Rgs14	chr13	55369732	55384687	+	ENSMUSG00000052087.10	12.7088	-1.64679	0.278622	-5.91046	3.41151e-09	2.84449e-08	protein_coding	KNOWN	regulator of G-protein signaling 14 [Source:MGI Symbol;Acc:MGI:1859709]
Ets1	chr9	32636221	32757820	+	ENSMUSG00000032035.12	21.9251	-1.64667	0.252194	-6.52936	6.60492e-11	6.4956e-10	protein_coding	KNOWN	E26 avian leukemia oncogene 1, 5' domain [Source:MGI Symbol;Acc:MGI:95455]
Fut10	chr8	31187331	31261738	+	ENSMUSG00000046152.13	78.331	-1.63868	0.161083	-10.1729	2.61905e-24	6.30514e-23	protein_coding	KNOWN	fucosyltransferase 10 [Source:MGI Symbol;Acc:MGI:2384748]
Gm4759	chr7	106417848	106424469	-	ENSMUSG00000053541.3	3.8508	-1.63796	0.27789	-5.89428	3.76322e-09	3.11467e-08	unprocessed_pseudogene	KNOWN	predicted gene 4759 [Source:MGI Symbol;Acc:MGI:3647753]
Pde4dip	chr3	97689824	97888707	-	ENSMUSG00000038170.12	30.51	-1.63745	0.239354	-6.8411	7.85854e-12	8.39372e-11	protein_coding	KNOWN	phosphodiesterase 4D interacting protein (myomegalin) [Source:MGI Symbol;Acc:MGI:1891434]
Trbv13-2	chr6	41121396	41121832	+	ENSMUSG00000076469.3	14.1694	-1.63647	0.273188	-5.99026	2.095e-09	1.79286e-08	TR_V_gene	KNOWN	T cell receptor beta, variable 13-2 [Source:MGI Symbol;Acc:MGI:98608]
Rara	chr11	98927818	98974942	+	ENSMUSG00000037992.13	37.7413	-1.63532	0.226123	-7.232	4.75935e-13	5.65625e-12	protein_coding	KNOWN	retinoic acid receptor, alpha [Source:MGI Symbol;Acc:MGI:97856]
Notch1	chr2	26457903	26516663	-	ENSMUSG00000026923.12	5.84158	-1.61898	0.27852	-5.8128	6.14377e-09	5.00156e-08	protein_coding	KNOWN	notch 1 [Source:MGI Symbol;Acc:MGI:97363]
Crlf1	chr8	70493158	70504081	+	ENSMUSG00000007888.12	50.7851	-1.61876	0.238925	-6.77518	1.24249e-11	1.30643e-10	protein_coding	KNOWN	cytokine receptor-like factor 1 [Source:MGI Symbol;Acc:MGI:1340030]
Fermt2	chr14	45458792	45530118	-	ENSMUSG00000037712.12	5.12679	-1.61484	0.276083	-5.8491	4.94234e-09	4.06665e-08	protein_coding	KNOWN	fermitin family homolog 2 (Drosophila) [Source:MGI Symbol;Acc:MGI:2385001]
Hecw1	chr13	14226438	14523226	-	ENSMUSG00000021301.8	3.97749	-1.61414	0.277183	-5.82338	5.76691e-09	4.71067e-08	protein_coding	KNOWN	HECT, C2 and WW domain containing E3 ubiquitin protein ligase 1 [Source:MGI Symbol;Acc:MGI:2444115]
Lpcat4	chr2	112239468	112247111	+	ENSMUSG00000027134.4	66.8919	-1.61109	0.185768	-8.67257	4.22478e-18	7.20176e-17	protein_coding	KNOWN	lysophosphatidylcholine acyltransferase 4 [Source:MGI Symbol;Acc:MGI:2138993]
Samd11	chr4	156246973	156255338	-	ENSMUSG00000096351.1	124.589	-1.60914	0.120603	-13.3424	1.31102e-40	5.93159e-39	protein_coding	KNOWN	sterile alpha motif domain containing 11 [Source:MGI Symbol;Acc:MGI:2446220]
Hbb-bs	chr7	103826534	103828096	-	ENSMUSG00000052305.5	2825.51	-1.60786	0.250585	-6.41645	1.39486e-10	1.32543e-09	protein_coding	KNOWN	hemoglobin, beta adult s chain [Source:MGI Symbol;Acc:MGI:5474852]
Acap1	chr11	69881567	69895539	-	ENSMUSG00000001588.9	467.967	-1.60731	0.104428	-15.3915	1.86547e-53	1.28497e-51	protein_coding	KNOWN	ArfGAP with coiled-coil, ankyrin repeat and PH domains 1 [Source:MGI Symbol;Acc:MGI:2388270]
Plekha8	chr6	54595111	54645839	+	ENSMUSG00000005225.12	253.779	-1.60682	0.139259	-11.5384	8.45289e-31	2.72235e-29	protein_coding	KNOWN	pleckstrin homology domain containing, family A (phosphoinositide binding specific) member 8 [Source:MGI Symbol;Acc:MGI:2681164]
Khdrbs3	chr15	68928420	69093512	+	ENSMUSG00000022332.7	18.1036	-1.58963	0.275166	-5.77697	7.60565e-09	6.12663e-08	protein_coding	KNOWN	KH domain containing, RNA binding, signal transduction associated 3 [Source:MGI Symbol;Acc:MGI:1313312]
Zfhx2	chr14	55060262	55092324	-	ENSMUSG00000040721.9	66.9692	-1.58953	0.140122	-11.3439	7.95403e-30	2.43616e-28	protein_coding	KNOWN	zinc finger homeobox 2 [Source:MGI Symbol;Acc:MGI:2686934]
Pianp	chr6	124996694	125003096	+	ENSMUSG00000030329.8	7.30871	-1.58763	0.282461	-5.62071	1.90173e-08	1.46881e-07	protein_coding	KNOWN	PILR alpha associated neural protein [Source:MGI Symbol;Acc:MGI:2441908]
Sema4a	chr3	88435959	88461182	-	ENSMUSG00000028064.14	35.4147	-1.57316	0.271856	-5.78674	7.17661e-09	5.79763e-08	protein_coding	KNOWN	sema domain, immunoglobulin domain (Ig), transmembrane domain (TM) and short cytoplasmic domain, (semaphorin) 4A [Source:MGI Symbol;Acc:MGI:107560]
Rap1gap2	chr11	74383356	74590186	-	ENSMUSG00000038807.14	51.3326	-1.57277	0.217794	-7.22135	5.14748e-13	6.08752e-12	protein_coding	KNOWN	RAP1 GTPase activating protein 2 [Source:MGI Symbol;Acc:MGI:3028623]
Egfl7	chr2	26580014	26593120	+	ENSMUSG00000026921.15	428.12	-1.57186	0.106787	-14.7195	4.83076e-49	2.89092e-47	protein_coding	KNOWN	EGF-like domain 7 [Source:MGI Symbol;Acc:MGI:2449923]
Rps6ka6	chrX	111388192	111537959	-	ENSMUSG00000025665.13	9.53232	-1.56979	0.281701	-5.57253	2.51068e-08	1.90514e-07	protein_coding	KNOWN	ribosomal protein S6 kinase polypeptide 6 [Source:MGI Symbol;Acc:MGI:1914321]
Lpar2	chr8	69822429	69831102	+	ENSMUSG00000031861.12	35.5313	-1.56915	0.256551	-6.11632	9.57609e-10	8.44337e-09	protein_coding	KNOWN	lysophosphatidic acid receptor 2 [Source:MGI Symbol;Acc:MGI:1858422]
Tppp	chr13	74009407	74035753	+	ENSMUSG00000021573.11	14.5343	-1.56803	0.243345	-6.44362	1.16655e-10	1.12367e-09	protein_coding	KNOWN	tubulin polymerization promoting protein [Source:MGI Symbol;Acc:MGI:1920198]
Mroh6	chr15	75884137	75888770	-	ENSMUSG00000098678.1	7.78263	-1.56645	0.277843	-5.63788	1.72153e-08	1.33759e-07	protein_coding	KNOWN	maestro heat-like repeat family member 6 [Source:MGI Symbol;Acc:MGI:5011755]
Ypel4	chr2	84734058	84738655	+	ENSMUSG00000034059.10	95.8247	-1.54599	0.209716	-7.37183	1.68303e-13	2.06867e-12	protein_coding	KNOWN	yippee-like 4 (Drosophila) [Source:MGI Symbol;Acc:MGI:3605071]
Stard8	chrX	99003248	99074728	+	ENSMUSG00000031216.10	53.3237	-1.54398	0.257805	-5.98895	2.11202e-09	1.80651e-08	protein_coding	KNOWN	START domain containing 8 [Source:MGI Symbol;Acc:MGI:2448556]
Gm13542	chr2	25994547	25995183	-	ENSMUSG00000082357.1	5.88769	-1.53853	0.282381	-5.44841	5.08215e-08	3.72735e-07	processed_pseudogene	KNOWN	predicted gene 13542 [Source:MGI Symbol;Acc:MGI:3649446]
Zfp608	chr18	54888045	54990180	-	ENSMUSG00000052713.8	58.5318	-1.53811	0.24736	-6.2181	5.03213e-10	4.54616e-09	protein_coding	KNOWN	zinc finger protein 608 [Source:MGI Symbol;Acc:MGI:2442338]
Rapgef3	chr15	97744770	97767972	-	ENSMUSG00000022469.13	26.4852	-1.53577	0.224356	-6.84522	7.63562e-12	8.17113e-11	protein_coding	KNOWN	Rap guanine nucleotide exchange factor (GEF) 3 [Source:MGI Symbol;Acc:MGI:2441741]
Slc17a9	chr2	180725263	180742280	+	ENSMUSG00000023393.12	26.0779	-1.53423	0.242776	-6.31953	2.62353e-10	2.43803e-09	protein_coding	KNOWN	solute carrier family 17, member 9 [Source:MGI Symbol;Acc:MGI:1919107]
Gm13077	chr4	152157007	152157490	-	ENSMUSG00000081544.1	4.11407	-1.534	0.282547	-5.42916	5.66184e-08	4.1185e-07	processed_pseudogene	KNOWN	predicted gene 13077 [Source:MGI Symbol;Acc:MGI:3649703]
Morc4	chrX	139821632	139871677	-	ENSMUSG00000031434.12	24.1585	-1.53305	0.2685	-5.70969	1.13183e-08	8.98856e-08	protein_coding	KNOWN	microrchidia 4 [Source:MGI Symbol;Acc:MGI:1922996]
Rab23	chr1	33719887	33742564	+	ENSMUSG00000004768.11	120.525	-1.53204	0.12145	-12.6146	1.7542e-36	6.93301e-35	protein_coding	KNOWN	RAB23, member RAS oncogene family [Source:MGI Symbol;Acc:MGI:99833]
Atxn1	chr13	45549758	45964991	-	ENSMUSG00000046876.12	39.164	-1.53174	0.258855	-5.91738	3.27102e-09	2.7314e-08	protein_coding	KNOWN	ataxin 1 [Source:MGI Symbol;Acc:MGI:104783]
Mum1l1	chrX	139210042	139238335	+	ENSMUSG00000042515.10	19.8599	-1.53107	0.270157	-5.66732	1.45046e-08	1.13639e-07	protein_coding	KNOWN	melanoma associated antigen (mutated) 1-like 1 [Source:MGI Symbol;Acc:MGI:2445062]
Lgals1	chr15	78926725	78930465	+	ENSMUSG00000068220.5	75.8199	-1.52745	0.17204	-8.87842	6.7815e-19	1.21362e-17	protein_coding	KNOWN	lectin, galactose binding, soluble 1 [Source:MGI Symbol;Acc:MGI:96777]
Mapt	chr11	104231390	104332090	+	ENSMUSG00000018411.14	15.1927	-1.52242	0.266067	-5.72194	1.05316e-08	8.39147e-08	protein_coding	KNOWN	microtubule-associated protein tau [Source:MGI Symbol;Acc:MGI:97180]
Abhd6	chr14	8002902	8056555	+	ENSMUSG00000025277.10	73.9466	-1.52167	0.282526	-5.38595	7.20639e-08	5.15974e-07	protein_coding	KNOWN	abhydrolase domain containing 6 [Source:MGI Symbol;Acc:MGI:1913332]
Elovl5	chr9	77917364	77984519	+	ENSMUSG00000032349.10	828.953	-1.52054	0.103926	-14.631	1.78129e-48	1.04379e-46	protein_coding	KNOWN	ELOVL family member 5, elongation of long chain fatty acids (yeast) [Source:MGI Symbol;Acc:MGI:1916051]
Nrbp2	chr15	76085595	76090013	-	ENSMUSG00000075590.2	17.7741	-1.51945	0.267977	-5.67008	1.42729e-08	1.12032e-07	protein_coding	KNOWN	nuclear receptor binding protein 2 [Source:MGI Symbol;Acc:MGI:2385017]
Celsr2	chr3	108390851	108415552	-	ENSMUSG00000068740.10	56.9176	-1.51703	0.181647	-8.35151	6.73963e-17	1.07199e-15	protein_coding	KNOWN	cadherin, EGF LAG seven-pass G-type receptor 2 (flamingo homolog, Drosophila) [Source:MGI Symbol;Acc:MGI:1858235]
Blnk	chr19	40928927	40994535	-	ENSMUSG00000061132.10	4.30788	-1.51178	0.273982	-5.51781	3.43258e-08	2.5666e-07	protein_coding	KNOWN	B cell linker [Source:MGI Symbol;Acc:MGI:96878]
Nags	chr11	102145513	102149477	+	ENSMUSG00000048217.8	90.7105	-1.50661	0.180605	-8.34202	7.30302e-17	1.15724e-15	protein_coding	KNOWN	N-acetylglutamate synthase [Source:MGI Symbol;Acc:MGI:2387600]
Zfp667	chr7	6286579	6307883	+	ENSMUSG00000054893.12	96.8838	-1.5064	0.14978	-10.0574	8.52052e-24	2.01108e-22	protein_coding	KNOWN	zinc finger protein 667 [Source:MGI Symbol;Acc:MGI:2442757]
Slc28a2	chr2	122426477	122461137	+	ENSMUSG00000027219.10	15.4812	-1.50499	0.273217	-5.5084	3.621e-08	2.69912e-07	protein_coding	KNOWN	solute carrier family 28 (sodium-coupled nucleoside transporter), member 2 [Source:MGI Symbol;Acc:MGI:1913105]
Sall2	chr14	52311172	52328762	-	ENSMUSG00000049532.10	18.9718	-1.50202	0.235984	-6.36495	1.95357e-10	1.83873e-09	protein_coding	KNOWN	sal-like 2 (Drosophila) [Source:MGI Symbol;Acc:MGI:1354373]
Osbpl3	chr6	50293330	50456201	-	ENSMUSG00000029822.12	531.317	-1.50024	0.0853272	-17.5822	3.37162e-69	3.51231e-67	protein_coding	KNOWN	oxysterol binding protein-like 3 [Source:MGI Symbol;Acc:MGI:1918970]
Zfp618	chr4	62965573	63139708	+	ENSMUSG00000028358.12	8.51632	-1.49944	0.271152	-5.52988	3.20458e-08	2.40251e-07	protein_coding	KNOWN	zinc finger protein 618 [Source:MGI Symbol;Acc:MGI:1919950]
Klf5	chr14	99298691	99313405	+	ENSMUSG00000005148.7	136.896	-1.49668	0.109964	-13.6107	3.4603e-42	1.67805e-40	protein_coding	KNOWN	Kruppel-like factor 5 [Source:MGI Symbol;Acc:MGI:1338056]
Snx22	chr9	66065176	66069731	-	ENSMUSG00000039452.5	138.774	-1.48516	0.118631	-12.5192	5.86545e-36	2.27031e-34	protein_coding	KNOWN	sorting nexin 22 [Source:MGI Symbol;Acc:MGI:2685966]
Lpcat1	chr13	73467197	73516422	+	ENSMUSG00000021608.11	2843.39	-1.48407	0.0647142	-22.9326	2.19764e-116	4.87991e-114	protein_coding	KNOWN	lysophosphatidylcholine acyltransferase 1 [Source:MGI Symbol;Acc:MGI:2384812]
Vat1	chr11	101458745	101466230	-	ENSMUSG00000034993.7	93.6297	-1.48314	0.193902	-7.64891	2.02698e-14	2.69137e-13	protein_coding	KNOWN	vesicle amine transport protein 1 homolog (T californica) [Source:MGI Symbol;Acc:MGI:1349450]
Pkd1l3	chr8	109614517	109672592	+	ENSMUSG00000048827.8	121.636	-1.48065	0.175316	-8.44562	3.02448e-17	4.90308e-16	protein_coding	KNOWN	polycystic kidney disease 1 like 3 [Source:MGI Symbol;Acc:MGI:2664670]
Ctdspl	chr9	118926453	119043998	+	ENSMUSG00000047409.10	118.483	-1.48014	0.165666	-8.93449	4.0905e-19	7.4129e-18	protein_coding	KNOWN	CTD (carboxy-terminal domain, RNA polymerase II, polypeptide A) small phosphatase-like [Source:MGI Symbol;Acc:MGI:1916524]
Cmtm3	chr8	104340594	104347672	+	ENSMUSG00000031875.6	5.06812	-1.47762	0.281972	-5.24031	1.6031e-07	1.08956e-06	protein_coding	KNOWN	CKLF-like MARVEL transmembrane domain containing 3 [Source:MGI Symbol;Acc:MGI:2447162]
Cacna1c	chr6	118587240	119196418	-	ENSMUSG00000051331.11	188.659	-1.47704	0.222582	-6.63597	3.22381e-11	3.26169e-10	protein_coding	KNOWN	calcium channel, voltage-dependent, L type, alpha 1C subunit [Source:MGI Symbol;Acc:MGI:103013]
Pcnx	chr12	81860030	82000924	+	ENSMUSG00000021140.8	351.219	-1.47037	0.087863	-16.7348	7.30563e-63	6.19546e-61	protein_coding	KNOWN	pecanex homolog (Drosophila) [Source:MGI Symbol;Acc:MGI:1891924]
Zyx	chr6	42349828	42360146	+	ENSMUSG00000029860.13	133.787	-1.46831	0.181805	-8.07631	6.67548e-16	9.93434e-15	protein_coding	KNOWN	zyxin [Source:MGI Symbol;Acc:MGI:103072]
Slc7a8	chr14	54722216	54781886	-	ENSMUSG00000022180.6	42.599	-1.46737	0.279926	-5.24198	1.58866e-07	1.08019e-06	protein_coding	KNOWN	solute carrier family 7 (cationic amino acid transporter, y+ system), member 8 [Source:MGI Symbol;Acc:MGI:1355323]
Lcp1	chr14	75131101	75230842	+	ENSMUSG00000021998.13	392.589	-1.46705	0.210328	-6.97503	3.05796e-12	3.40634e-11	protein_coding	KNOWN	lymphocyte cytosolic protein 1 [Source:MGI Symbol;Acc:MGI:104808]
Cpeb2	chr5	43233170	43289724	+	ENSMUSG00000039782.11	10.3208	-1.46647	0.282561	-5.18991	2.10398e-07	1.409e-06	protein_coding	KNOWN	cytoplasmic polyadenylation element binding protein 2 [Source:MGI Symbol;Acc:MGI:2442640]
Spata6	chr4	111719984	111829184	+	ENSMUSG00000034401.13	9.80725	-1.46495	0.274143	-5.34373	9.10509e-08	6.41041e-07	protein_coding	KNOWN	spermatogenesis associated 6 [Source:MGI Symbol;Acc:MGI:1915196]
Nanp	chr2	151029685	151039398	-	ENSMUSG00000053916.4	9.47529	-1.46362	0.269454	-5.4318	5.57889e-08	4.06342e-07	protein_coding	KNOWN	N-acetylneuraminic acid phosphatase [Source:MGI Symbol;Acc:MGI:1914561]
Zfp521	chr18	13687013	13972733	-	ENSMUSG00000024420.8	3.68231	-1.4635	0.273282	-5.35528	8.54251e-08	6.04966e-07	protein_coding	KNOWN	zinc finger protein 521 [Source:MGI Symbol;Acc:MGI:95459]
Gab2	chr7	97081751	97308940	+	ENSMUSG00000004508.5	635.388	-1.46296	0.127431	-11.4804	1.65543e-30	5.23165e-29	protein_coding	KNOWN	growth factor receptor bound protein 2-associated protein 2 [Source:MGI Symbol;Acc:MGI:1333854]
Homer2	chr7	81600481	81706925	-	ENSMUSG00000025813.10	293.77	-1.46017	0.165231	-8.83715	9.81875e-19	1.74606e-17	protein_coding	KNOWN	homer homolog 2 (Drosophila) [Source:MGI Symbol;Acc:MGI:1347354]
Ikzf4	chr10	128630843	128645991	-	ENSMUSG00000002578.12	55.1419	-1.45506	0.272855	-5.33273	9.67485e-08	6.78043e-07	protein_coding	KNOWN	IKAROS family zinc finger 4 [Source:MGI Symbol;Acc:MGI:1343139]
St6galnac3	chr3	153198266	153725174	-	ENSMUSG00000052544.6	106.939	-1.45352	0.168449	-8.62885	6.19715e-18	1.05003e-16	protein_coding	KNOWN	ST6 (alpha-N-acetyl-neuraminyl-2,3-beta-galactosyl-1,3)-N-acetylgalactosaminide alpha-2,6-sialyltransferase 3 [Source:MGI Symbol;Acc:MGI:1341828]
Cyba	chr8	122424772	122432940	-	ENSMUSG00000006519.10	64.2608	-1.45276	0.178165	-8.15402	3.52032e-16	5.32338e-15	protein_coding	KNOWN	cytochrome b-245, alpha polypeptide [Source:MGI Symbol;Acc:MGI:1316658]
Ncs1	chr2	31245823	31295989	+	ENSMUSG00000062661.6	11.8972	-1.45233	0.27561	-5.2695	1.36793e-07	9.39569e-07	protein_coding	KNOWN	neuronal calcium sensor 1 [Source:MGI Symbol;Acc:MGI:109166]
Fn3k	chr11	121434913	121450491	+	ENSMUSG00000025175.9	76.2449	-1.4426	0.158994	-9.07326	1.15511e-19	2.15399e-18	protein_coding	KNOWN	fructosamine 3 kinase [Source:MGI Symbol;Acc:MGI:1926834]
Acp5	chr9	22126731	22135746	-	ENSMUSG00000001348.11	399.354	-1.43851	0.1822	-7.89522	2.89812e-15	4.08936e-14	protein_coding	KNOWN	acid phosphatase 5, tartrate resistant [Source:MGI Symbol;Acc:MGI:87883]
Abi3	chr11	95830074	95842476	-	ENSMUSG00000018381.12	26.9812	-1.43573	0.183677	-7.81657	5.42841e-15	7.52133e-14	protein_coding	KNOWN	ABI gene family, member 3 [Source:MGI Symbol;Acc:MGI:1913860]
Cdk3-ps	chr11	116216003	116220287	+	ENSMUSG00000092300.4	7.33153	-1.43461	0.270331	-5.30686	1.1153e-07	7.75516e-07	polymorphic_pseudogene	KNOWN	cyclin-dependent kinase 3, pseudogene [Source:MGI Symbol;Acc:MGI:1916931]
Syt2	chr1	134646677	134762593	+	ENSMUSG00000026452.12	11.7211	-1.43233	0.282025	-5.07873	3.79956e-07	2.4688e-06	protein_coding	KNOWN	synaptotagmin II [Source:MGI Symbol;Acc:MGI:99666]
Mst1	chr9	108080436	108085003	+	ENSMUSG00000032591.12	36.6219	-1.42368	0.270052	-5.27187	1.35043e-07	9.28304e-07	protein_coding	KNOWN	macrophage stimulating 1 (hepatocyte growth factor-like) [Source:MGI Symbol;Acc:MGI:96080]
Tcp11l1	chr2	104657288	104712169	-	ENSMUSG00000027175.7	11.8139	-1.42257	0.281588	-5.05197	4.37279e-07	2.8059e-06	protein_coding	KNOWN	t-complex 11 like 1 [Source:MGI Symbol;Acc:MGI:2444263]
Arhgap29	chr3	121952541	122016753	+	ENSMUSG00000039831.13	9.52234	-1.42187	0.279907	-5.07978	3.77868e-07	2.45738e-06	protein_coding	KNOWN	Rho GTPase activating protein 29 [Source:MGI Symbol;Acc:MGI:2443818]
Tpst1	chr5	130073326	130135729	+	ENSMUSG00000034118.12	463.956	-1.41882	0.0609468	-23.2797	7.11611e-120	1.64509e-117	protein_coding	KNOWN	protein-tyrosine sulfotransferase 1 [Source:MGI Symbol;Acc:MGI:1298231]
Prokr1	chr6	87578593	87590701	-	ENSMUSG00000049409.7	27.0855	-1.41756	0.245774	-5.76775	8.03374e-09	6.46222e-08	protein_coding	KNOWN	prokineticin receptor 1 [Source:MGI Symbol;Acc:MGI:1929676]
Galnt11	chr5	25221904	25265918	+	ENSMUSG00000038072.11	25.2546	-1.41522	0.22429	-6.30979	2.79423e-10	2.58669e-09	protein_coding	KNOWN	UDP-N-acetyl-alpha-D-galactosamine:polypeptide N-acetylgalactosaminyltransferase 11 [Source:MGI Symbol;Acc:MGI:2444392]
Dcbld2	chr16	58408443	58469727	+	ENSMUSG00000035107.10	107.554	-1.41431	0.205448	-6.88402	5.81857e-12	6.31474e-11	protein_coding	KNOWN	discoidin, CUB and LCCL domain containing 2 [Source:MGI Symbol;Acc:MGI:1920629]
Tcf23	chr5	30968677	30977018	+	ENSMUSG00000006642.2	26.8511	-1.41081	0.266354	-5.29675	1.17879e-07	8.17308e-07	protein_coding	KNOWN	transcription factor 23 [Source:MGI Symbol;Acc:MGI:1934960]
Gm15290	chr13	111522436	111549911	-	ENSMUSG00000085634.1	36.3049	-1.41045	0.200234	-7.04403	1.86754e-12	2.11948e-11	lincRNA	NOVEL	predicted gene 15290 [Source:MGI Symbol;Acc:MGI:3705144]
Natd1	chr11	60902246	60914750	-	ENSMUSG00000018931.3	495.147	-1.40956	0.0551578	-25.5551	4.81693e-144	1.45162e-141	protein_coding	KNOWN	N-acetyltransferase domain containing 1 [Source:MGI Symbol;Acc:MGI:1344388]
Irf2bpl	chr12	86880703	86884814	-	ENSMUSG00000034168.6	2.68033	-1.40737	0.273083	-5.15363	2.55496e-07	1.69354e-06	protein_coding	KNOWN	interferon regulatory factor 2 binding protein-like [Source:MGI Symbol;Acc:MGI:2442463]
Slc6a13	chr6	121300227	121337733	+	ENSMUSG00000030108.11	84.6018	-1.40428	0.1464	-9.59205	8.63542e-22	1.81937e-20	protein_coding	KNOWN	solute carrier family 6 (neurotransmitter transporter, GABA), member 13 [Source:MGI Symbol;Acc:MGI:95629]
Cebpb	chr2	167688915	167690418	+	ENSMUSG00000056501.3	55.4974	-1.40097	0.1764	-7.94203	1.98893e-15	2.84451e-14	protein_coding	KNOWN	CCAAT/enhancer binding protein (C/EBP), beta [Source:MGI Symbol;Acc:MGI:88373]
Ndufs5	chr4	123712710	123718202	-	ENSMUSG00000028648.10	87.4493	-1.3974	0.202684	-6.89446	5.4071e-12	5.88331e-11	protein_coding	KNOWN	NADH dehydrogenase (ubiquinone) Fe-S protein 5 [Source:MGI Symbol;Acc:MGI:1890889]
Chpf	chr1	75474569	75479307	-	ENSMUSG00000032997.13	256.871	-1.39698	0.11284	-12.3802	3.34443e-35	1.25424e-33	protein_coding	KNOWN	chondroitin polymerizing factor [Source:MGI Symbol;Acc:MGI:106576]
Rasl11a	chr5	146845071	146847726	+	ENSMUSG00000029641.8	17.5975	-1.3939	0.282381	-4.93623	7.96453e-07	4.93426e-06	protein_coding	KNOWN	RAS-like, family 11, member A [Source:MGI Symbol;Acc:MGI:1916145]
Lamc1	chr1	153218922	153332786	-	ENSMUSG00000026478.11	397.644	-1.39168	0.160084	-8.69344	3.51616e-18	6.01203e-17	protein_coding	KNOWN	laminin, gamma 1 [Source:MGI Symbol;Acc:MGI:99914]
Sh3rf1	chr8	61224171	61396072	+	ENSMUSG00000031642.8	60.7757	-1.38886	0.187445	-7.40943	1.26842e-13	1.57628e-12	protein_coding	KNOWN	SH3 domain containing ring finger 1 [Source:MGI Symbol;Acc:MGI:1913066]
Gbp5	chr3	142493978	142522344	+	ENSMUSG00000105504.1	47.0748	-1.38468	0.200811	-6.89545	5.36949e-12	5.84616e-11	protein_coding	KNOWN	NA
Plekhn1	chr4	156221456	156228542	-	ENSMUSG00000078485.2	59.4133	-1.37902	0.176442	-7.81573	5.46464e-15	7.56532e-14	protein_coding	KNOWN	pleckstrin homology domain containing, family N member 1 [Source:MGI Symbol;Acc:MGI:2387630]
Tcrg-C1	chr13	19214103	19217024	+	ENSMUSG00000076749.2	424.961	-1.37834	0.268881	-5.12621	2.95638e-07	1.94662e-06	TR_C_gene	KNOWN	T cell receptor gamma, constant 1 [Source:MGI Symbol;Acc:MGI:98625]
Armcx2	chrX	134804145	134809221	-	ENSMUSG00000033436.10	115.425	-1.37811	0.182398	-7.55554	4.17141e-14	5.41513e-13	protein_coding	KNOWN	armadillo repeat containing, X-linked 2 [Source:MGI Symbol;Acc:MGI:1914666]
Kif1b	chr4	149176319	149307693	-	ENSMUSG00000063077.11	170.028	-1.37585	0.121159	-11.3557	6.94456e-30	2.14253e-28	protein_coding	KNOWN	kinesin family member 1B [Source:MGI Symbol;Acc:MGI:108426]
Rnf144a	chr12	26306797	26415256	-	ENSMUSG00000020642.9	172.192	-1.37077	0.17535	-7.81732	5.39617e-15	7.48281e-14	protein_coding	KNOWN	ring finger protein 144A [Source:MGI Symbol;Acc:MGI:1344401]
Itpkb	chr1	180330485	180424802	+	ENSMUSG00000038855.10	182.228	-1.369	0.1436	-9.53339	1.52222e-21	3.16757e-20	protein_coding	KNOWN	inositol 1,4,5-trisphosphate 3-kinase B [Source:MGI Symbol;Acc:MGI:109235]
Cask	chrX	13517080	13851367	-	ENSMUSG00000031012.14	64.4754	-1.36679	0.187585	-7.28626	3.18679e-13	3.8387e-12	protein_coding	KNOWN	calcium/calmodulin-dependent serine protein kinase (MAGUK family) [Source:MGI Symbol;Acc:MGI:1309489]
Scpep1	chr11	88924020	88955465	-	ENSMUSG00000000278.10	302.028	-1.36646	0.101906	-13.409	5.35559e-41	2.44935e-39	protein_coding	KNOWN	serine carboxypeptidase 1 [Source:MGI Symbol;Acc:MGI:1921867]
Gpr150	chr13	76054851	76056996	-	ENSMUSG00000045509.5	106.578	-1.36597	0.171437	-7.96777	1.61561e-15	2.32637e-14	protein_coding	KNOWN	G protein-coupled receptor 150 [Source:MGI Symbol;Acc:MGI:2441872]
Treml2	chr17	48300038	48312534	+	ENSMUSG00000071068.6	467.176	-1.36587	0.148995	-9.16725	4.85252e-20	9.22197e-19	protein_coding	KNOWN	triggering receptor expressed on myeloid cells-like 2 [Source:MGI Symbol;Acc:MGI:2147038]
Armcx6	chrX	134748461	134751417	-	ENSMUSG00000050394.11	48.9006	-1.36555	0.249646	-5.46995	4.50172e-08	3.31173e-07	protein_coding	KNOWN	armadillo repeat containing, X-linked 6 [Source:MGI Symbol;Acc:MGI:2147993]
Chic1	chrX	103356476	103396092	+	ENSMUSG00000031327.10	3.64442	-1.36503	0.26979	-5.0596	4.20136e-07	2.70516e-06	protein_coding	KNOWN	cysteine-rich hydrophobic domain 1 [Source:MGI Symbol;Acc:MGI:1344694]
Camk1d	chr2	5293457	5714515	-	ENSMUSG00000039145.13	50.2252	-1.36367	0.234442	-5.81665	6.00396e-09	4.89956e-08	protein_coding	KNOWN	calcium/calmodulin-dependent protein kinase ID [Source:MGI Symbol;Acc:MGI:2442190]
Naaa	chr5	92257659	92278170	-	ENSMUSG00000029413.11	114.583	-1.36128	0.171468	-7.939	2.03818e-15	2.91247e-14	protein_coding	KNOWN	N-acylethanolamine acid amidase [Source:MGI Symbol;Acc:MGI:1914361]
Dppa3	chr6	122626410	122630272	+	ENSMUSG00000046323.5	3.49446	-1.35983	0.269791	-5.04031	4.64784e-07	2.97335e-06	protein_coding	KNOWN	developmental pluripotency-associated 3 [Source:MGI Symbol;Acc:MGI:1920958]
Trpv2	chr11	62574486	62600515	+	ENSMUSG00000018507.13	1606.09	-1.3541	0.0692208	-19.5621	3.2559e-85	4.61736e-83	protein_coding	KNOWN	transient receptor potential cation channel, subfamily V, member 2 [Source:MGI Symbol;Acc:MGI:1341836]
Pde2a	chr7	101421691	101512829	+	ENSMUSG00000030653.13	3.85767	-1.35339	0.281342	-4.81048	1.50571e-06	9.00117e-06	protein_coding	KNOWN	phosphodiesterase 2A, cGMP-stimulated [Source:MGI Symbol;Acc:MGI:2446107]
Tmem98	chr11	80810175	80822033	+	ENSMUSG00000035413.8	74.2738	-1.34595	0.23795	-5.65644	1.54546e-08	1.20668e-07	protein_coding	KNOWN	transmembrane protein 98 [Source:MGI Symbol;Acc:MGI:1923457]
Adrbk2	chr5	112910482	113015791	-	ENSMUSG00000042249.8	7.32087	-1.34216	0.282289	-4.75456	1.98883e-06	1.16865e-05	protein_coding	KNOWN	adrenergic receptor kinase, beta 2 [Source:MGI Symbol;Acc:MGI:87941]
Abcd2	chr15	91145884	91191807	-	ENSMUSG00000055782.8	2.30484	-1.33938	0.271389	-4.93527	8.00383e-07	4.95679e-06	protein_coding	KNOWN	ATP-binding cassette, sub-family D (ALD), member 2 [Source:MGI Symbol;Acc:MGI:1349467]
Prkca	chr11	107933387	108343928	-	ENSMUSG00000050965.11	38.6788	-1.3375	0.165327	-8.09006	5.96336e-16	8.90599e-15	protein_coding	KNOWN	protein kinase C, alpha [Source:MGI Symbol;Acc:MGI:97595]
Traf3	chr12	111166370	111267153	+	ENSMUSG00000021277.13	810.595	-1.32975	0.0978785	-13.5857	4.86536e-42	2.33926e-40	protein_coding	KNOWN	TNF receptor-associated factor 3 [Source:MGI Symbol;Acc:MGI:108041]
Tmem2	chr19	21778342	21858327	+	ENSMUSG00000024754.9	179.365	-1.32643	0.190795	-6.95214	3.59782e-12	3.98666e-11	protein_coding	KNOWN	transmembrane protein 2 [Source:MGI Symbol;Acc:MGI:1890373]
Prkcq	chr2	11172108	11301222	+	ENSMUSG00000026778.10	183.773	-1.32457	0.128475	-10.3099	6.3555e-25	1.56806e-23	protein_coding	KNOWN	protein kinase C, theta [Source:MGI Symbol;Acc:MGI:97601]
Slc6a15	chr10	103367808	103419378	+	ENSMUSG00000019894.10	5.77731	-1.32207	0.278992	-4.73875	2.15038e-06	1.25353e-05	protein_coding	KNOWN	solute carrier family 6 (neurotransmitter transporter), member 15 [Source:MGI Symbol;Acc:MGI:2143484]
Chn1	chr2	73610660	73775346	-	ENSMUSG00000056486.14	3.09001	-1.32127	0.279775	-4.72261	2.32838e-06	1.34798e-05	protein_coding	KNOWN	chimerin 1 [Source:MGI Symbol;Acc:MGI:1915674]
Macrod2	chr2	140395309	142392966	+	ENSMUSG00000068205.11	47.381	-1.31834	0.191924	-6.86906	6.46275e-12	6.98242e-11	protein_coding	KNOWN	MACRO domain containing 2 [Source:MGI Symbol;Acc:MGI:1920149]
Npm3-ps1	chr6	85076192	85076719	+	ENSMUSG00000081669.1	69.1173	-1.31822	0.273763	-4.81518	1.47071e-06	8.80129e-06	processed_pseudogene	KNOWN	nucleoplasmin 3, pseudogene 1 [Source:MGI Symbol;Acc:MGI:894683]
Slc4a1	chr11	102348824	102366203	-	ENSMUSG00000006574.12	4765.42	-1.3142	0.27291	-4.81552	1.46817e-06	8.79234e-06	protein_coding	KNOWN	solute carrier family 4 (anion exchanger), member 1 [Source:MGI Symbol;Acc:MGI:109393]
Ccdc122	chr14	77036772	77112257	+	ENSMUSG00000034795.11	16.9023	-1.31379	0.225929	-5.81504	6.06209e-09	4.94221e-08	protein_coding	KNOWN	coiled-coil domain containing 122 [Source:MGI Symbol;Acc:MGI:1918358]
Tmem44	chr16	30511855	30550842	-	ENSMUSG00000022537.14	22.3165	-1.3133	0.22186	-5.91949	3.22938e-09	2.69931e-08	protein_coding	KNOWN	transmembrane protein 44 [Source:MGI Symbol;Acc:MGI:1924489]
Gm9844	chr7	24862213	24862697	+	ENSMUSG00000091955.2	5.04332	-1.31049	0.2823	-4.64219	3.44741e-06	1.94058e-05	protein_coding	PUTATIVE	predicted pseudogene 9844 [Source:MGI Symbol;Acc:MGI:3704288]
Baiap2	chr11	119942763	120006782	+	ENSMUSG00000025372.13	20.7943	-1.30922	0.256629	-5.10161	3.36785e-07	2.20123e-06	protein_coding	KNOWN	brain-specific angiogenesis inhibitor 1-associated protein 2 [Source:MGI Symbol;Acc:MGI:2137336]
Tac2	chr10	127724478	127731767	+	ENSMUSG00000025400.7	81.5959	-1.30661	0.183933	-7.10371	1.21454e-12	1.40195e-11	protein_coding	KNOWN	tachykinin 2 [Source:MGI Symbol;Acc:MGI:98476]
Tgfb1i1	chr7	128246812	128253712	+	ENSMUSG00000030782.12	17.9817	-1.30461	0.265541	-4.91304	8.96738e-07	5.52312e-06	protein_coding	KNOWN	transforming growth factor beta 1 induced transcript 1 [Source:MGI Symbol;Acc:MGI:102784]
Gmip	chr8	69808679	69821870	+	ENSMUSG00000036246.11	206.606	-1.30409	0.124308	-10.4908	9.52347e-26	2.45371e-24	protein_coding	KNOWN	Gem-interacting protein [Source:MGI Symbol;Acc:MGI:1926066]
C920009B18Rik	chr10	22306702	22321765	+	ENSMUSG00000097352.4	2.4029	-1.30301	0.269671	-4.83187	1.35255e-06	8.12302e-06	transcribed_unprocessed_pseudogene	KNOWN	RIKEN cDNA C920009B18 gene [Source:MGI Symbol;Acc:MGI:3583961]
Gabbr1	chr17	37045966	37075067	+	ENSMUSG00000024462.14	13.0664	-1.30203	0.282522	-4.60858	4.05424e-06	2.25509e-05	protein_coding	KNOWN	gamma-aminobutyric acid (GABA) B receptor, 1 [Source:MGI Symbol;Acc:MGI:1860139]
Slc22a4	chr11	53983123	54028090	-	ENSMUSG00000020334.6	256.417	-1.3005	0.116663	-11.1475	7.36461e-29	2.15773e-27	protein_coding	KNOWN	solute carrier family 22 (organic cation transporter), member 4 [Source:MGI Symbol;Acc:MGI:1353479]
Cacnb1	chr11	98001508	98023034	-	ENSMUSG00000020882.14	8.49831	-1.29459	0.282565	-4.58158	4.61481e-06	2.54592e-05	protein_coding	KNOWN	calcium channel, voltage-dependent, beta 1 subunit [Source:MGI Symbol;Acc:MGI:102522]
Elmo1	chr13	20090596	20606528	+	ENSMUSG00000041112.12	23.8236	-1.29339	0.2767	-4.67434	2.94903e-06	1.67964e-05	protein_coding	KNOWN	engulfment and cell motility 1 [Source:MGI Symbol;Acc:MGI:2153044]
Coro1a	chr7	126699773	126707787	-	ENSMUSG00000030707.12	20.5088	-1.28953	0.282568	-4.5636	5.02828e-06	2.75689e-05	protein_coding	KNOWN	coronin, actin binding protein 1A [Source:MGI Symbol;Acc:MGI:1345961]
Hsd17b7	chr1	169949535	169969241	-	ENSMUSG00000026675.9	135.06	-1.28755	0.0997704	-12.9051	4.21167e-38	1.78136e-36	protein_coding	KNOWN	hydroxysteroid (17-beta) dehydrogenase 7 [Source:MGI Symbol;Acc:MGI:1330808]
Tulp4	chr17	6106437	6251128	+	ENSMUSG00000034377.7	88.1679	-1.28477	0.149085	-8.61771	6.83086e-18	1.15278e-16	protein_coding	KNOWN	tubby like protein 4 [Source:MGI Symbol;Acc:MGI:1916092]
Nfkbid	chr7	30421732	30428746	+	ENSMUSG00000036931.11	46.5279	-1.28147	0.238648	-5.3697	7.88669e-08	5.61823e-07	protein_coding	KNOWN	nuclear factor of kappa light polypeptide gene enhancer in B cells inhibitor, delta [Source:MGI Symbol;Acc:MGI:3041243]
Art3	chr5	92331827	92414628	+	ENSMUSG00000034842.13	4.29538	-1.28118	0.278567	-4.59916	4.24188e-06	2.35017e-05	protein_coding	KNOWN	ADP-ribosyltransferase 3 [Source:MGI Symbol;Acc:MGI:1202729]
Gcat	chr15	79030874	79043558	+	ENSMUSG00000006378.10	12.3058	-1.28043	0.27718	-4.6195	3.84674e-06	2.15172e-05	protein_coding	KNOWN	glycine C-acetyltransferase (2-amino-3-ketobutyrate-coenzyme A ligase) [Source:MGI Symbol;Acc:MGI:1349389]
Lingo3	chr10	80832807	80844039	-	ENSMUSG00000051067.7	4.4138	-1.28	0.265336	-4.82409	1.40646e-06	8.42879e-06	protein_coding	KNOWN	leucine rich repeat and Ig domain containing 3 [Source:MGI Symbol;Acc:MGI:3609246]
Slfn9	chr11	82979629	82991830	-	ENSMUSG00000069793.8	122.789	-1.27934	0.146672	-8.72247	2.72204e-18	4.69225e-17	protein_coding	KNOWN	schlafen 9 [Source:MGI Symbol;Acc:MGI:2445121]
1500015A07Rik	chr18	61726390	61735917	+	ENSMUSG00000098702.1	124.17	-1.27626	0.163093	-7.82532	5.06354e-15	7.03311e-14	antisense	KNOWN	RIKEN cDNA 1500015A07 gene [Source:MGI Symbol;Acc:MGI:1916232]
Gm26983	chr1	7136199	7136586	-	ENSMUSG00000098201.1	4.50655	-1.27308	0.276298	-4.60763	4.07287e-06	2.26247e-05	processed_pseudogene	KNOWN	predicted gene, 26983 [Source:MGI Symbol;Acc:MGI:5504098]
Dmxl2	chr9	54365158	54501760	-	ENSMUSG00000041268.13	15.4071	-1.27026	0.268782	-4.72598	2.29005e-06	1.32807e-05	protein_coding	KNOWN	Dmx-like 2 [Source:MGI Symbol;Acc:MGI:2444630]
Ryk	chr9	102834917	102908305	+	ENSMUSG00000032547.9	899.191	-1.2693	0.0623442	-20.3596	3.81926e-92	6.25766e-90	protein_coding	KNOWN	receptor-like tyrosine kinase [Source:MGI Symbol;Acc:MGI:101766]
Eif4e3	chr6	99625135	99666771	-	ENSMUSG00000093661.1	11.0549	-1.26862	0.277493	-4.57173	4.83719e-06	2.66077e-05	protein_coding	KNOWN	eukaryotic translation initiation factor 4E member 3 [Source:MGI Symbol;Acc:MGI:1914142]
Podn	chr4	108014791	108096445	-	ENSMUSG00000028600.12	5.65556	-1.26552	0.28167	-4.49292	7.0254e-06	3.76025e-05	protein_coding	KNOWN	podocan [Source:MGI Symbol;Acc:MGI:2674939]
Slc25a37	chr14	69241848	69285112	-	ENSMUSG00000034248.7	3881.52	-1.26484	0.188426	-6.71265	1.9112e-11	1.9751e-10	protein_coding	KNOWN	solute carrier family 25, member 37 [Source:MGI Symbol;Acc:MGI:1914962]
Gm4737	chr16	46152997	46155077	-	ENSMUSG00000048087.5	114.256	-1.26463	0.273604	-4.62214	3.7981e-06	2.12663e-05	protein_coding	KNOWN	predicted gene 4737 [Source:MGI Symbol;Acc:MGI:3643647]
C630043F03Rik	chr4	72201348	72215352	+	ENSMUSG00000084910.1	8.86407	-1.26044	0.281999	-4.46968	7.83368e-06	4.16102e-05	processed_transcript	KNOWN	RIKEN cDNA C630043F03 gene [Source:MGI Symbol;Acc:MGI:1915535]
Tnfaip8l1	chr17	56162477	56173955	+	ENSMUSG00000044469.7	10.7553	-1.2598	0.279492	-4.50745	6.56114e-06	3.52518e-05	protein_coding	KNOWN	tumor necrosis factor, alpha-induced protein 8-like 1 [Source:MGI Symbol;Acc:MGI:1913693]
Epb4.1l4b	chr4	56991972	57143437	-	ENSMUSG00000028434.9	2.88322	-1.25507	0.266311	-4.71279	2.44347e-06	1.40929e-05	protein_coding	KNOWN	erythrocyte protein band 4.1-like 4b [Source:MGI Symbol;Acc:MGI:1859149]
Man1a	chr10	53904788	54075796	-	ENSMUSG00000003746.12	519.356	-1.25446	0.100042	-12.5394	4.54706e-36	1.78042e-34	protein_coding	KNOWN	mannosidase 1, alpha [Source:MGI Symbol;Acc:MGI:104677]
Trgj1	chr13	19210343	19210402	+	ENSMUSG00000104962.1	36.7448	-1.25362	0.263836	-4.75153	2.01883e-06	1.18462e-05	TR_J_gene	KNOWN	NA
Atg16l2	chr7	101289392	101302251	-	ENSMUSG00000047767.13	35.5858	-1.25347	0.22796	-5.49863	3.82753e-08	2.84302e-07	protein_coding	KNOWN	autophagy related 16-like 2 (S. cerevisiae) [Source:MGI Symbol;Acc:MGI:1920933]
Cnn2	chr10	79988584	79996062	+	ENSMUSG00000004665.7	38.7942	-1.25292	0.195951	-6.39401	1.61587e-10	1.52855e-09	protein_coding	KNOWN	calponin 2 [Source:MGI Symbol;Acc:MGI:105093]
Mapk7	chr11	61488812	61494406	-	ENSMUSG00000001034.14	206.434	-1.24575	0.0952232	-13.0825	4.14786e-39	1.79947e-37	protein_coding	KNOWN	mitogen-activated protein kinase 7 [Source:MGI Symbol;Acc:MGI:1346347]
Neurl3	chr1	36264597	36274679	-	ENSMUSG00000047180.8	3.39407	-1.24224	0.271073	-4.58268	4.59061e-06	2.53339e-05	protein_coding	KNOWN	neuralized homolog 3 homolog (Drosophila) [Source:MGI Symbol;Acc:MGI:2429944]
Styk1	chr6	131299144	131353597	-	ENSMUSG00000032899.11	3.82959	-1.23849	0.275416	-4.49681	6.89809e-06	3.69601e-05	protein_coding	KNOWN	serine/threonine/tyrosine kinase 1 [Source:MGI Symbol;Acc:MGI:2141396]
C1qtnf9	chr14	60768134	60780869	+	ENSMUSG00000071347.3	3.10978	-1.23706	0.277223	-4.46232	8.1078e-06	4.29329e-05	protein_coding	KNOWN	C1q and tumor necrosis factor related protein 9 [Source:MGI Symbol;Acc:MGI:3045252]
Pls3	chrX	75785654	75875182	-	ENSMUSG00000016382.12	8.18066	-1.23659	0.282069	-4.38402	1.1651e-05	6.01293e-05	protein_coding	KNOWN	plastin 3 (T-isoform) [Source:MGI Symbol;Acc:MGI:104807]
Mmp15	chr8	95352268	95374293	+	ENSMUSG00000031790.7	2.43614	-1.2351	0.266365	-4.63688	3.53702e-06	1.98704e-05	protein_coding	KNOWN	matrix metallopeptidase 15 [Source:MGI Symbol;Acc:MGI:109320]
Tmc3	chr7	83584927	83625614	+	ENSMUSG00000038540.11	31.002	-1.23479	0.225163	-5.48399	4.15832e-08	3.07519e-07	protein_coding	KNOWN	transmembrane channel-like gene family 3 [Source:MGI Symbol;Acc:MGI:2669033]
Trim35	chr14	66297031	66311424	+	ENSMUSG00000022043.15	440.449	-1.23445	0.0913533	-13.5129	1.31262e-41	6.20499e-40	protein_coding	KNOWN	tripartite motif-containing 35 [Source:MGI Symbol;Acc:MGI:1914104]
Sgcb	chr5	73632749	73647713	-	ENSMUSG00000029156.10	29.3599	-1.23347	0.280656	-4.39496	1.10795e-05	5.73729e-05	protein_coding	KNOWN	sarcoglycan, beta (dystrophin-associated glycoprotein) [Source:MGI Symbol;Acc:MGI:1346523]
Fkbp6	chr5	135291704	135349991	-	ENSMUSG00000040013.8	2.29399	-1.23155	0.266657	-4.6185	3.86533e-06	2.16069e-05	protein_coding	KNOWN	FK506 binding protein 6 [Source:MGI Symbol;Acc:MGI:2137612]
Ankrd37	chr8	45996902	45999867	-	ENSMUSG00000050914.12	9.75748	-1.23102	0.281591	-4.37165	1.23311e-05	6.34258e-05	protein_coding	KNOWN	ankyrin repeat domain 37 [Source:MGI Symbol;Acc:MGI:3603344]
Kcnab3	chr11	69326258	69333042	+	ENSMUSG00000018470.5	4.49996	-1.23043	0.26301	-4.67825	2.89329e-06	1.6511e-05	protein_coding	KNOWN	potassium voltage-gated channel, shaker-related subfamily, beta member 3 [Source:MGI Symbol;Acc:MGI:1336208]
Smtn	chr11	3517523	3540612	-	ENSMUSG00000020439.14	36.3871	-1.22761	0.220215	-5.57461	2.48081e-08	1.88501e-07	protein_coding	KNOWN	smoothelin [Source:MGI Symbol;Acc:MGI:1354727]
Hpcal1	chr12	17690814	17791926	+	ENSMUSG00000071379.1	78.0892	-1.22492	0.196008	-6.24936	4.12133e-10	3.75346e-09	protein_coding	KNOWN	hippocalcin-like 1 [Source:MGI Symbol;Acc:MGI:1855689]
Nid2	chr14	19751257	19811787	+	ENSMUSG00000021806.3	2.3139	-1.224	0.274501	-4.45899	8.23449e-06	4.35628e-05	protein_coding	KNOWN	nidogen 2 [Source:MGI Symbol;Acc:MGI:1298229]
Gpr160	chr3	30855950	30897192	+	ENSMUSG00000037661.11	6.07043	-1.2239	0.281225	-4.35203	1.34882e-05	6.90826e-05	protein_coding	KNOWN	G protein-coupled receptor 160 [Source:MGI Symbol;Acc:MGI:1919112]
Fam84b	chr15	60818994	60853778	-	ENSMUSG00000072568.4	11.9796	-1.22152	0.281552	-4.33854	1.43433e-05	7.31512e-05	protein_coding	KNOWN	family with sequence similarity 84, member B [Source:MGI Symbol;Acc:MGI:3026924]
Morn4	chr19	42074939	42086370	-	ENSMUSG00000049670.8	52.6055	-1.21916	0.218619	-5.57663	2.45223e-08	1.86497e-07	protein_coding	KNOWN	MORN repeat containing 4 [Source:MGI Symbol;Acc:MGI:2449568]
Zfp827	chr8	79028437	79193766	+	ENSMUSG00000071064.10	2.8595	-1.2187	0.264648	-4.60499	4.12479e-06	2.2898e-05	protein_coding	KNOWN	zinc finger protein 827 [Source:MGI Symbol;Acc:MGI:2444807]
Dtx4	chr19	12466341	12501996	-	ENSMUSG00000039982.7	6.92867	-1.21822	0.261045	-4.66672	3.06046e-06	1.73666e-05	protein_coding	KNOWN	deltex 4 homolog (Drosophila) [Source:MGI Symbol;Acc:MGI:2672905]
Serpini1	chr3	75557547	75643495	+	ENSMUSG00000027834.12	32.4877	-1.21614	0.269473	-4.51304	6.39039e-06	3.44248e-05	protein_coding	KNOWN	serine (or cysteine) peptidase inhibitor, clade I, member 1 [Source:MGI Symbol;Acc:MGI:1194506]
Nphp3	chr9	104002544	104153483	+	ENSMUSG00000032558.15	47.8789	-1.21414	0.157679	-7.70008	1.35984e-14	1.83296e-13	protein_coding	KNOWN	nephronophthisis 3 (adolescent) [Source:MGI Symbol;Acc:MGI:1921275]
Cldn15	chr5	136966616	136975858	+	ENSMUSG00000001739.11	10.2704	-1.21393	0.282283	-4.3004	1.70492e-05	8.58362e-05	protein_coding	KNOWN	claudin 15 [Source:MGI Symbol;Acc:MGI:1913103]
Nxpe2	chr9	48318006	48353454	-	ENSMUSG00000032028.12	3181.76	-1.2135	0.0740226	-16.3937	2.1212e-60	1.68063e-58	protein_coding	KNOWN	neurexophilin and PC-esterase domain family, member 2 [Source:MGI Symbol;Acc:MGI:1925502]
Marcksl1	chr4	129513581	129515985	+	ENSMUSG00000047945.6	233.452	-1.20727	0.116321	-10.3788	3.09498e-25	7.7494e-24	protein_coding	KNOWN	MARCKS-like 1 [Source:MGI Symbol;Acc:MGI:97143]
2810025M15Rik	chr1	157412352	157420236	+	ENSMUSG00000049881.10	121.908	-1.20722	0.13777	-8.76259	1.90819e-18	3.31986e-17	transcribed_processed_pseudogene	KNOWN	RIKEN cDNA 2810025M15 gene [Source:MGI Symbol;Acc:MGI:1917203]
1300017J02Rik	chr9	103250521	103305082	-	ENSMUSG00000033688.6	334.365	-1.20595	0.131473	-9.1726	4.61735e-20	8.79485e-19	protein_coding	KNOWN	RIKEN cDNA 1300017J02 gene [Source:MGI Symbol;Acc:MGI:1919025]
Zfp948	chr17	21567046	21588697	+	ENSMUSG00000067931.5	126.841	-1.20585	0.134967	-8.9344	4.09388e-19	7.4129e-18	protein_coding	KNOWN	zinc finger protein 948 [Source:MGI Symbol;Acc:MGI:3040683]
Mfsd6	chr1	52656286	52727462	-	ENSMUSG00000041439.12	31.3275	-1.20406	0.193954	-6.20797	5.36739e-10	4.82322e-09	protein_coding	KNOWN	major facilitator superfamily domain containing 6 [Source:MGI Symbol;Acc:MGI:1922925]
Gpt2	chr8	85492576	85527560	+	ENSMUSG00000031700.8	9.21969	-1.20256	0.270128	-4.4518	8.51535e-06	4.49565e-05	protein_coding	KNOWN	glutamic pyruvate transaminase (alanine aminotransferase) 2 [Source:MGI Symbol;Acc:MGI:1915391]
Usp27x	chrX	7371276	7375830	-	ENSMUSG00000046269.13	10.6993	-1.20124	0.282212	-4.25652	2.07637e-05	0.000103213	protein_coding	KNOWN	ubiquitin specific peptidase 27, X chromosome [Source:MGI Symbol;Acc:MGI:1859645]
Hivep2	chr10	13966075	14151374	+	ENSMUSG00000015501.7	4.29202	-1.2003	0.261786	-4.58506	4.53866e-06	2.50636e-05	protein_coding	KNOWN	human immunodeficiency virus type I enhancer binding protein 2 [Source:MGI Symbol;Acc:MGI:1338076]
B3gnt7	chr1	86302832	86307305	+	ENSMUSG00000079445.3	226.326	-1.19769	0.256257	-4.67379	2.9569e-06	1.68356e-05	protein_coding	KNOWN	UDP-GlcNAc:betaGal beta-1,3-N-acetylglucosaminyltransferase 7 [Source:MGI Symbol;Acc:MGI:2384394]
Ap3m2	chr8	22787354	22805654	-	ENSMUSG00000031539.5	14.5168	-1.19737	0.280193	-4.27336	1.92545e-05	9.61642e-05	protein_coding	KNOWN	adaptor-related protein complex 3, mu 2 subunit [Source:MGI Symbol;Acc:MGI:1929214]
2016-09-01	chr7	127214447	127218498	-	ENSMUSG00000000486.10	767.736	-1.1972	0.077136	-15.5207	2.51245e-54	1.75934e-52	protein_coding	KNOWN	septin 1 [Source:MGI Symbol;Acc:MGI:1858916]
Lmo4	chr3	144188530	144205220	-	ENSMUSG00000028266.14	191.992	-1.19558	0.0983711	-12.1538	5.47854e-34	1.9883e-32	protein_coding	KNOWN	LIM domain only 4 [Source:MGI Symbol;Acc:MGI:109360]
Abca4	chr3	122044443	122180123	+	ENSMUSG00000028125.11	2.31018	-1.19536	0.264682	-4.51622	6.29519e-06	3.39557e-05	protein_coding	KNOWN	ATP-binding cassette, sub-family A (ABC1), member 4 [Source:MGI Symbol;Acc:MGI:109424]
Pxmp2	chr5	110274282	110286186	-	ENSMUSG00000029499.8	123.755	-1.19466	0.160405	-7.44776	9.49394e-14	1.193e-12	protein_coding	KNOWN	peroxisomal membrane protein 2 [Source:MGI Symbol;Acc:MGI:107487]
Ppard	chr17	28232754	28301469	+	ENSMUSG00000002250.12	880.264	-1.19417	0.144892	-8.24178	1.69663e-16	2.63892e-15	protein_coding	KNOWN	peroxisome proliferator activator receptor delta [Source:MGI Symbol;Acc:MGI:101884]
Ppp2r5b	chr19	6227765	6235872	-	ENSMUSG00000024777.9	988.668	-1.1923	0.0764393	-15.598	7.51448e-55	5.35082e-53	protein_coding	KNOWN	protein phosphatase 2, regulatory subunit B', beta [Source:MGI Symbol;Acc:MGI:2388480]
Ethe1	chr7	24587543	24608925	+	ENSMUSG00000064254.6	298.668	-1.18912	0.0672662	-17.6778	6.21749e-70	6.68321e-68	protein_coding	KNOWN	ethylmalonic encephalopathy 1 [Source:MGI Symbol;Acc:MGI:1913321]
Lrp1	chr10	127538161	127621148	-	ENSMUSG00000040249.12	54.3878	-1.18772	0.262308	-4.52795	5.95594e-06	3.22465e-05	protein_coding	KNOWN	low density lipoprotein receptor-related protein 1 [Source:MGI Symbol;Acc:MGI:96828]
Tmem181a	chr17	6270470	6308314	+	ENSMUSG00000038141.9	96.4626	-1.18537	0.164672	-7.19837	6.09373e-13	7.1764e-12	protein_coding	KNOWN	transmembrane protein 181A [Source:MGI Symbol;Acc:MGI:1924356]
Scube2	chr7	109798676	109865679	-	ENSMUSG00000007279.11	11.6372	-1.18491	0.282446	-4.19516	2.7268e-05	0.00013231	protein_coding	KNOWN	signal peptide, CUB domain, EGF-like 2 [Source:MGI Symbol;Acc:MGI:1928765]
Rpl3-ps1	chrX	13202571	13203780	+	ENSMUSG00000084349.3	355.093	-1.18054	0.279601	-4.22225	2.41876e-05	0.000118522	processed_pseudogene	KNOWN	ribosomal protein L3, pseudogene 1 [Source:MGI Symbol;Acc:MGI:3644217]
Spon2	chr5	33213518	33218238	-	ENSMUSG00000037379.4	89.4814	-1.17968	0.280134	-4.21113	2.54094e-05	0.000124113	protein_coding	KNOWN	spondin 2, extracellular matrix protein [Source:MGI Symbol;Acc:MGI:1923724]
Nyap1	chr5	137729899	137741607	-	ENSMUSG00000045348.12	11.7676	-1.1781	0.28203	-4.1772	2.95123e-05	0.000142341	protein_coding	KNOWN	neuronal tyrosine-phosphorylated phosphoinositide 3-kinase adaptor 1 [Source:MGI Symbol;Acc:MGI:2443880]
Hbb-bt	chr7	103812524	103813996	-	ENSMUSG00000073940.3	896.71	-1.17759	0.250984	-4.69191	2.7066e-06	1.54994e-05	protein_coding	KNOWN	hemoglobin, beta adult t chain [Source:MGI Symbol;Acc:MGI:5474850]
Tex15	chr8	33516738	33585582	+	ENSMUSG00000009628.11	10.6623	-1.17625	0.282277	-4.167	3.08629e-05	0.000148431	protein_coding	KNOWN	testis expressed gene 15 [Source:MGI Symbol;Acc:MGI:1934816]
App	chr16	84954440	85173707	-	ENSMUSG00000022892.10	203.934	-1.1752	0.263234	-4.46448	8.02645e-06	4.25556e-05	protein_coding	KNOWN	amyloid beta (A4) precursor protein [Source:MGI Symbol;Acc:MGI:88059]
Frmd6	chr12	70825514	70902232	+	ENSMUSG00000048285.8	157.44	-1.17427	0.111303	-10.5502	5.06975e-26	1.32237e-24	protein_coding	KNOWN	FERM domain containing 6 [Source:MGI Symbol;Acc:MGI:2442579]
Cd93	chr2	148436640	148443563	-	ENSMUSG00000027435.8	5.36617	-1.17334	0.259629	-4.51929	6.20481e-06	3.34973e-05	protein_coding	KNOWN	CD93 antigen [Source:MGI Symbol;Acc:MGI:106664]
Phf13	chr4	151989633	151996258	-	ENSMUSG00000047777.9	11.5887	-1.17291	0.27968	-4.19374	2.74394e-05	0.000133104	protein_coding	KNOWN	PHD finger protein 13 [Source:MGI Symbol;Acc:MGI:2446217]
Slc35d3	chr10	19847917	19851459	-	ENSMUSG00000050473.4	4.62534	-1.17008	0.269443	-4.34259	1.4081e-05	7.1922e-05	protein_coding	KNOWN	solute carrier family 35, member D3 [Source:MGI Symbol;Acc:MGI:1923407]
Atp11a	chr8	12757014	12868728	+	ENSMUSG00000031441.12	31.7464	-1.16813	0.241288	-4.84124	1.29033e-06	7.7659e-06	protein_coding	KNOWN	ATPase, class VI, type 11A [Source:MGI Symbol;Acc:MGI:1354735]
Pcdhga8	chr18	37815079	37841873	+	ENSMUSG00000023036.11	12.3718	-1.16769	0.238802	-4.88978	1.00947e-06	6.17019e-06	protein_coding	KNOWN	protocadherin gamma subfamily C, 4 [Source:MGI Symbol;Acc:MGI:1935203]
Ubac1	chr2	25998543	26021747	-	ENSMUSG00000036352.13	4649.53	-1.15982	0.0508523	-22.8076	3.85394e-115	8.44664e-113	protein_coding	KNOWN	ubiquitin associated domain containing 1 [Source:MGI Symbol;Acc:MGI:1920995]
Clock	chr5	76212177	76304548	-	ENSMUSG00000029238.8	251.588	-1.15881	0.102969	-11.254	2.21374e-29	6.65937e-28	protein_coding	KNOWN	circadian locomotor output cycles kaput [Source:MGI Symbol;Acc:MGI:99698]
Hebp1	chr6	135137519	135168215	-	ENSMUSG00000042770.7	2291.64	-1.1557	0.0983111	-11.7556	6.6109e-32	2.20051e-30	protein_coding	KNOWN	heme binding protein 1 [Source:MGI Symbol;Acc:MGI:1333880]
Ggh	chr4	20042052	20066750	+	ENSMUSG00000073987.4	88.6104	-1.15496	0.137721	-8.38624	5.01951e-17	8.06755e-16	protein_coding	KNOWN	gamma-glutamyl hydrolase [Source:MGI Symbol;Acc:MGI:1329035]
Hoxa10	chr6	52231197	52240854	-	ENSMUSG00000000938.11	10.0541	-1.15334	0.277086	-4.16241	3.14911e-05	0.000151236	protein_coding	KNOWN	homeobox A10 [Source:MGI Symbol;Acc:MGI:96171]
F930017D23Rik	chr10	43593427	43630916	+	ENSMUSG00000075184.2	19.0969	-1.15278	0.228868	-5.03687	4.73203e-07	3.02034e-06	protein_coding	KNOWN	RIKEN cDNA F930017D23 gene [Source:MGI Symbol;Acc:MGI:3822538]
Caskin2	chr11	115799183	115813639	-	ENSMUSG00000034471.9	404.681	-1.15253	0.0855431	-13.4731	2.25262e-41	1.04437e-39	protein_coding	KNOWN	CASK-interacting protein 2 [Source:MGI Symbol;Acc:MGI:2157062]
Nxn	chr11	76257198	76399140	-	ENSMUSG00000020844.6	272.886	-1.14617	0.10699	-10.7129	8.85401e-27	2.40612e-25	protein_coding	KNOWN	nucleoredoxin [Source:MGI Symbol;Acc:MGI:109331]
Adgrg2	chrX	160390690	160498070	+	ENSMUSG00000031298.12	16.2282	-1.14504	0.280915	-4.07611	4.57961e-05	0.000214206	protein_coding	KNOWN	G protein-coupled receptor 64 [Source:MGI Symbol;Acc:MGI:2446854]
Fgd6	chr10	94036001	94145339	+	ENSMUSG00000020021.4	523.456	-1.14254	0.247347	-4.61918	3.85257e-06	2.15427e-05	protein_coding	KNOWN	FYVE, RhoGEF and PH domain containing 6 [Source:MGI Symbol;Acc:MGI:1261419]
Ptpre	chr7	135537824	135686294	+	ENSMUSG00000041836.9	145.727	-1.14248	0.175905	-6.49487	8.31026e-11	8.09256e-10	protein_coding	KNOWN	protein tyrosine phosphatase, receptor type, E [Source:MGI Symbol;Acc:MGI:97813]
B3gnt3	chr8	71691719	71701800	-	ENSMUSG00000031803.7	8.11036	-1.13929	0.282092	-4.0387	5.37493e-05	0.000247699	protein_coding	KNOWN	UDP-GlcNAc:betaGal beta-1,3-N-acetylglucosaminyltransferase 3 [Source:MGI Symbol;Acc:MGI:2152535]
Il11ra1	chr4	41699989	41769474	+	ENSMUSG00000073889.7	11.671	-1.13913	0.280048	-4.06763	4.74946e-05	0.000221231	protein_coding	KNOWN	interleukin 11 receptor, alpha chain 1 [Source:MGI Symbol;Acc:MGI:107426]
Dusp5	chr19	53529109	53542431	+	ENSMUSG00000034765.6	5.23035	-1.13779	0.275767	-4.12593	3.69247e-05	0.00017583	protein_coding	KNOWN	dual specificity phosphatase 5 [Source:MGI Symbol;Acc:MGI:2685183]
A430078G23Rik	chr8	3353415	3390295	+	ENSMUSG00000074497.4	5.91142	-1.13488	0.281278	-4.03473	5.46661e-05	0.000251717	protein_coding	KNOWN	RIKEN cDNA A430078G23 gene [Source:MGI Symbol;Acc:MGI:2442135]
BC030499	chr11	78290841	78296805	+	ENSMUSG00000037593.8	12.9263	-1.13441	0.247146	-4.59002	4.43203e-06	2.44988e-05	protein_coding	KNOWN	cDNA sequence BC030499 [Source:MGI Symbol;Acc:MGI:2652869]
Lmbr1	chr5	29229802	29378390	-	ENSMUSG00000010721.12	106.513	-1.13426	0.161786	-7.01084	2.36888e-12	2.6616e-11	protein_coding	KNOWN	limb region 1 [Source:MGI Symbol;Acc:MGI:1861746]
Gm10356	chr3	47050382	47051639	-	ENSMUSG00000072387.3	3.24022	-1.13144	0.280094	-4.03952	5.35617e-05	0.000247037	processed_pseudogene	KNOWN	predicted gene 10356 [Source:MGI Symbol;Acc:MGI:3641761]
Fosl2	chr5	32136472	32157831	+	ENSMUSG00000029135.9	7.30304	-1.12873	0.280413	-4.02523	5.69193e-05	0.000260954	protein_coding	KNOWN	fos-like antigen 2 [Source:MGI Symbol;Acc:MGI:102858]
F2rl3	chr8	72761880	72763874	+	ENSMUSG00000050147.8	10.2621	-1.12872	0.277904	-4.06156	4.87452e-05	0.000226431	protein_coding	KNOWN	coagulation factor II (thrombin) receptor-like 3 [Source:MGI Symbol;Acc:MGI:1298207]
Fam131a	chr16	20693282	20703048	+	ENSMUSG00000050821.10	9.89075	-1.12847	0.282177	-3.99914	6.35733e-05	0.000288094	protein_coding	KNOWN	family with sequence similarity 131, member A [Source:MGI Symbol;Acc:MGI:1925658]
Ccdc112	chr18	46282151	46311928	-	ENSMUSG00000071855.4	10.8348	-1.12783	0.280807	-4.01637	5.91004e-05	0.000269879	protein_coding	KNOWN	coiled-coil domain containing 112 [Source:MGI Symbol;Acc:MGI:1918800]
Slc35f2	chr9	53771535	53818161	+	ENSMUSG00000042195.8	64.2256	-1.12781	0.179127	-6.29615	3.05126e-10	2.80769e-09	protein_coding	KNOWN	solute carrier family 35, member F2 [Source:MGI Symbol;Acc:MGI:1919272]
Tbc1d16	chr11	119143045	119228499	-	ENSMUSG00000039976.3	7.72833	-1.12729	0.282385	-3.99203	6.55105e-05	0.000296316	protein_coding	KNOWN	TBC1 domain family, member 16 [Source:MGI Symbol;Acc:MGI:2652878]
Flnb	chr14	7817957	7951588	+	ENSMUSG00000025278.8	17.8525	-1.12435	0.275267	-4.08459	4.41553e-05	0.000207105	protein_coding	KNOWN	filamin, beta [Source:MGI Symbol;Acc:MGI:2446089]
Eya1	chr1	14168954	14310235	-	ENSMUSG00000025932.11	2.58799	-1.12309	0.260067	-4.31847	1.57115e-05	7.9552e-05	protein_coding	KNOWN	eyes absent 1 homolog (Drosophila) [Source:MGI Symbol;Acc:MGI:109344]
Cdkn2b	chr4	89306289	89311032	-	ENSMUSG00000073802.4	11.0047	-1.12085	0.28198	-3.97495	7.03954e-05	0.000316967	protein_coding	KNOWN	cyclin-dependent kinase inhibitor 2B (p15, inhibits CDK4) [Source:MGI Symbol;Acc:MGI:104737]
Adamtsl5	chr10	80339110	80348412	-	ENSMUSG00000043822.15	56.6422	-1.11962	0.200802	-5.57575	2.46465e-08	1.87358e-07	protein_coding	KNOWN	ADAMTS-like 5 [Source:MGI Symbol;Acc:MGI:1913798]
Gm12261	chr11	59577992	59578636	-	ENSMUSG00000081262.1	4.98997	-1.11788	0.282155	-3.96194	7.43428e-05	0.000333407	processed_pseudogene	KNOWN	predicted gene 12261 [Source:MGI Symbol;Acc:MGI:3650914]
Sh3bgrl2	chr9	83548327	83638801	+	ENSMUSG00000032261.13	18.6774	-1.11631	0.244772	-4.5606	5.10088e-06	2.79328e-05	protein_coding	KNOWN	SH3 domain binding glutamic acid-rich protein like 2 [Source:MGI Symbol;Acc:MGI:1915350]
Ifitm1	chr7	140967221	140969825	+	ENSMUSG00000025491.11	27.5261	-1.11564	0.265828	-4.19686	2.7064e-05	0.000131396	protein_coding	KNOWN	interferon induced transmembrane protein 1 [Source:MGI Symbol;Acc:MGI:1915963]
Mthfr	chr4	148039077	148059551	+	ENSMUSG00000029009.14	652.026	-1.11483	0.0768431	-14.5079	1.08043e-47	6.18078e-46	protein_coding	KNOWN	5,10-methylenetetrahydrofolate reductase [Source:MGI Symbol;Acc:MGI:106639]
Unc93b1	chr19	3935186	3949340	+	ENSMUSG00000036908.13	5.52213	-1.11466	0.273529	-4.07509	4.59963e-05	0.000215023	protein_coding	KNOWN	unc-93 homolog B1 (C. elegans) [Source:MGI Symbol;Acc:MGI:1859307]
Slc1a4	chr11	20302180	20332713	-	ENSMUSG00000020142.9	296.371	-1.11185	0.126352	-8.79962	1.37282e-18	2.41581e-17	protein_coding	KNOWN	solute carrier family 1 (glutamate/neutral amino acid transporter), member 4 [Source:MGI Symbol;Acc:MGI:2135601]
Prdm9	chr17	15543079	15564354	-	ENSMUSG00000051977.11	12.1934	-1.11001	0.278659	-3.98339	6.79382e-05	0.000306721	protein_coding	KNOWN	PR domain containing 9 [Source:MGI Symbol;Acc:MGI:2384854]
Fsd1l	chr4	53631471	53707009	+	ENSMUSG00000054752.13	58.8429	-1.10788	0.187481	-5.90932	3.43513e-09	2.86278e-08	protein_coding	KNOWN	fibronectin type III and SPRY domain containing 1-like [Source:MGI Symbol;Acc:MGI:2442443]
4930594M22Rik	chr14	122913030	122937469	+	ENSMUSG00000075463.3	4.69181	-1.10534	0.268374	-4.11865	3.81095e-05	0.000180656	processed_transcript	KNOWN	RIKEN cDNA 4930594M22 gene [Source:MGI Symbol;Acc:MGI:1925478]
Mical1	chr10	41476314	41487032	+	ENSMUSG00000019823.14	7.33192	-1.10431	0.281542	-3.92236	8.76876e-05	0.000387894	protein_coding	KNOWN	microtubule associated monooxygenase, calponin and LIM domain containing 1 [Source:MGI Symbol;Acc:MGI:2385847]
Decr2	chr17	26081211	26090329	-	ENSMUSG00000036775.9	52.1848	-1.10375	0.228792	-4.82424	1.40537e-06	8.4252e-06	protein_coding	KNOWN	2-4-dienoyl-Coenzyme A reductase 2, peroxisomal [Source:MGI Symbol;Acc:MGI:1347059]
Aldh1b1	chr4	45799022	45804604	+	ENSMUSG00000035561.5	11.2388	-1.10365	0.276412	-3.99279	6.52999e-05	0.000295443	protein_coding	KNOWN	aldehyde dehydrogenase 1 family, member B1 [Source:MGI Symbol;Acc:MGI:1919785]
Gm28417	chr1	34468834	34473148	-	ENSMUSG00000100280.2	5.77165	-1.10362	0.281629	-3.91871	8.90243e-05	0.000393436	processed_transcript	KNOWN	NA
Fkbp14	chr6	54577604	54597344	-	ENSMUSG00000038074.13	11.758	-1.10252	0.276082	-3.99345	6.51181e-05	0.000294699	protein_coding	KNOWN	FK506 binding protein 14 [Source:MGI Symbol;Acc:MGI:2387639]
Cpne7	chr8	123117374	123135182	+	ENSMUSG00000034796.11	4.78066	-1.10237	0.282097	-3.90776	9.31554e-05	0.000410146	protein_coding	KNOWN	copine VII [Source:MGI Symbol;Acc:MGI:2142747]
Pomgnt2	chr9	121981606	121996026	-	ENSMUSG00000066235.6	49.8079	-1.09922	0.179966	-6.10792	1.00935e-09	8.87639e-09	protein_coding	KNOWN	protein O-linked mannose beta 1,4-N-acetylglucosaminyltransferase 2 [Source:MGI Symbol;Acc:MGI:2143424]
Slc16a13	chr11	70216789	70221064	-	ENSMUSG00000044367.7	51.805	-1.09773	0.208206	-5.27233	1.34705e-07	9.2636e-07	protein_coding	KNOWN	solute carrier family 16 (monocarboxylic acid transporters), member 13 [Source:MGI Symbol;Acc:MGI:1916559]
Ehf	chr2	103263433	103303278	-	ENSMUSG00000012350.12	1.99214	-1.09762	0.260133	-4.21944	2.44904e-05	0.000119902	protein_coding	KNOWN	ets homologous factor [Source:MGI Symbol;Acc:MGI:1270840]
Prkab2	chr3	97658193	97673812	+	ENSMUSG00000038205.9	87.4702	-1.09401	0.118695	-9.21696	3.05637e-20	5.87464e-19	protein_coding	KNOWN	protein kinase, AMP-activated, beta 2 non-catalytic subunit [Source:MGI Symbol;Acc:MGI:1336185]
Nab2	chr10	127660918	127668568	-	ENSMUSG00000025402.9	17.3032	-1.09386	0.276769	-3.95225	7.74199e-05	0.000346011	protein_coding	KNOWN	Ngfi-A binding protein 2 [Source:MGI Symbol;Acc:MGI:107563]
Slc25a38	chr9	120110374	120124504	+	ENSMUSG00000032519.8	2180.25	-1.09232	0.0512094	-21.3305	5.91547e-101	1.13443e-98	protein_coding	KNOWN	solute carrier family 25, member 38 [Source:MGI Symbol;Acc:MGI:2384782]
Pkd1l1	chr11	8826708	8973266	-	ENSMUSG00000046634.9	8.43985	-1.09155	0.280355	-3.89346	9.88229e-05	0.000433178	protein_coding	KNOWN	polycystic kidney disease 1 like 1 [Source:MGI Symbol;Acc:MGI:2156538]
Fkbp1b	chr12	4833175	4841595	-	ENSMUSG00000020635.7	12.6292	-1.09153	0.277679	-3.9309	8.46286e-05	0.000375445	protein_coding	KNOWN	FK506 binding protein 1b [Source:MGI Symbol;Acc:MGI:1336205]
Bhlhe40	chr6	108660629	108666925	+	ENSMUSG00000030103.8	20.9861	-1.09145	0.271677	-4.01747	5.88258e-05	0.000269036	protein_coding	KNOWN	basic helix-loop-helix family, member e40 [Source:MGI Symbol;Acc:MGI:1097714]
Car7	chr8	104534700	104550343	+	ENSMUSG00000031883.9	32.695	-1.08937	0.171995	-6.33372	2.39318e-10	2.23134e-09	protein_coding	KNOWN	carbonic anhydrase 7 [Source:MGI Symbol;Acc:MGI:103100]
Gk5	chr9	96119362	96184608	+	ENSMUSG00000041440.15	32.2257	-1.08929	0.250396	-4.35028	1.35965e-05	6.96161e-05	protein_coding	KNOWN	glycerol kinase 5 (putative) [Source:MGI Symbol;Acc:MGI:2443336]
Map4	chr9	109931460	110083955	+	ENSMUSG00000032479.12	378.306	-1.08875	0.0877133	-12.4126	2.23377e-35	8.47128e-34	protein_coding	KNOWN	microtubule-associated protein 4 [Source:MGI Symbol;Acc:MGI:97178]
C030034L19Rik	chr3	9403064	9437233	+	ENSMUSG00000097365.4	3.06036	-1.08769	0.271242	-4.01005	6.07057e-05	0.000276659	lincRNA	NOVEL	RIKEN cDNA C030034L19 gene [Source:MGI Symbol;Acc:MGI:2444519]
Hdac11	chr6	91156665	91174692	+	ENSMUSG00000034245.7	63.4055	-1.08628	0.158884	-6.83695	8.08982e-12	8.62982e-11	protein_coding	KNOWN	histone deacetylase 11 [Source:MGI Symbol;Acc:MGI:2385252]
Plekha7	chr7	116123493	116308376	-	ENSMUSG00000045659.14	51.1248	-1.08431	0.191916	-5.64993	1.60511e-08	1.25002e-07	protein_coding	KNOWN	pleckstrin homology domain containing, family A member 7 [Source:MGI Symbol;Acc:MGI:2445094]
Ada	chr2	163726584	163750239	-	ENSMUSG00000017697.3	244.501	-1.08399	0.0995732	-10.8864	1.33811e-27	3.73256e-26	protein_coding	KNOWN	adenosine deaminase [Source:MGI Symbol;Acc:MGI:87916]
Siah2	chr3	58674938	58692400	-	ENSMUSG00000036432.8	261.19	-1.08363	0.0928237	-11.6741	1.72987e-31	5.67963e-30	protein_coding	KNOWN	seven in absentia 2 [Source:MGI Symbol;Acc:MGI:108062]
Tet1	chr10	62804570	62899118	-	ENSMUSG00000047146.12	111.029	-1.08085	0.157369	-6.86827	6.49841e-12	7.01645e-11	protein_coding	KNOWN	tet methylcytosine dioxygenase 1 [Source:MGI Symbol;Acc:MGI:1098693]
Gsdma	chr11	98664351	98677708	+	ENSMUSG00000017204.4	2.82256	-1.07945	0.256982	-4.2005	2.66328e-05	0.000129489	protein_coding	KNOWN	gasdermin A [Source:MGI Symbol;Acc:MGI:1889509]
Tnfrsf13b	chr11	61126755	61149372	+	ENSMUSG00000010142.9	4.48703	-1.0786	0.255061	-4.22879	2.34947e-05	0.000115429	protein_coding	KNOWN	tumor necrosis factor receptor superfamily, member 13b [Source:MGI Symbol;Acc:MGI:1889411]
Gm10177	chr9	37252922	37253365	+	ENSMUSG00000090136.4	24.9213	-1.07556	0.253084	-4.24979	2.13971e-05	0.000106111	transcribed_processed_pseudogene	KNOWN	predicted gene 10177 [Source:MGI Symbol;Acc:MGI:3704330]
Adap1	chr5	139271876	139325622	-	ENSMUSG00000056413.13	25.4155	-1.07523	0.269786	-3.9855	6.73369e-05	0.00030417	protein_coding	KNOWN	ArfGAP with dual PH domains 1 [Source:MGI Symbol;Acc:MGI:2442201]
Gm26838	chr16	35805947	35808946	-	ENSMUSG00000097914.1	2.04855	-1.07424	0.258553	-4.1548	3.25569e-05	0.000156044	lincRNA	KNOWN	predicted gene, 26838 [Source:MGI Symbol;Acc:MGI:5477332]
Cyp4b1	chr4	115624725	115647723	-	ENSMUSG00000028713.14	2.41102	-1.07382	0.257477	-4.17054	3.03881e-05	0.000146397	protein_coding	KNOWN	cytochrome P450, family 4, subfamily b, polypeptide 1 [Source:MGI Symbol;Acc:MGI:103225]
Rai14	chr15	10568979	10714631	-	ENSMUSG00000022246.10	14.4176	-1.07277	0.271049	-3.95784	7.56321e-05	0.000338559	protein_coding	KNOWN	retinoic acid induced 14 [Source:MGI Symbol;Acc:MGI:1922896]
Cbfb	chr8	105170674	105217989	+	ENSMUSG00000031885.10	178.977	-1.07211	0.243345	-4.40571	1.05436e-05	5.49008e-05	protein_coding	KNOWN	core binding factor beta [Source:MGI Symbol;Acc:MGI:99851]
Hopx	chr5	77086988	77115121	-	ENSMUSG00000059325.11	53.8382	-1.07025	0.169043	-6.33122	2.43228e-10	2.26405e-09	protein_coding	KNOWN	HOP homeobox [Source:MGI Symbol;Acc:MGI:1916782]
Irak3	chr10	120141648	120202130	-	ENSMUSG00000020227.7	15.7054	-1.07011	0.22714	-4.71122	2.46234e-06	1.41921e-05	protein_coding	KNOWN	interleukin-1 receptor-associated kinase 3 [Source:MGI Symbol;Acc:MGI:1921164]
Ccdc87	chr19	4839366	4842528	+	ENSMUSG00000067872.2	8.73637	-1.06785	0.281631	-3.79168	0.00014963	0.0006343	protein_coding	KNOWN	coiled-coil domain containing 87 [Source:MGI Symbol;Acc:MGI:3026882]
Proz	chr8	13060908	13075006	+	ENSMUSG00000031445.4	10.3272	-1.06735	0.25104	-4.25173	2.12129e-05	0.00010526	protein_coding	KNOWN	protein Z, vitamin K-dependent plasma glycoprotein [Source:MGI Symbol;Acc:MGI:1860488]
Plxna2	chr1	194618218	194816869	+	ENSMUSG00000026640.9	512.23	-1.06596	0.113818	-9.36542	7.5747e-21	1.50212e-19	protein_coding	KNOWN	plexin A2 [Source:MGI Symbol;Acc:MGI:107684]
Xylb	chr9	119357381	119393797	+	ENSMUSG00000035769.8	373.355	-1.06534	0.0782293	-13.6182	3.12054e-42	1.52644e-40	protein_coding	KNOWN	xylulokinase homolog (H. influenzae) [Source:MGI Symbol;Acc:MGI:2142985]
Peg12	chr7	62461871	62464510	-	ENSMUSG00000070526.2	10.728	-1.06492	0.253806	-4.1958	2.71909e-05	0.000131974	protein_coding	KNOWN	paternally expressed 12 [Source:MGI Symbol;Acc:MGI:1351637]
Gm5597	chr7	76244746	76245938	-	ENSMUSG00000098009.1	2.11942	-1.064	0.262801	-4.0487	5.15038e-05	0.000238327	processed_pseudogene	KNOWN	predicted gene 5597 [Source:MGI Symbol;Acc:MGI:3779502]
Clstn3	chr6	124430759	124464794	-	ENSMUSG00000008153.8	372.431	-1.06326	0.133953	-7.93759	2.06155e-15	2.94337e-14	protein_coding	KNOWN	calsyntenin 3 [Source:MGI Symbol;Acc:MGI:2178323]
Gm20305	chr1	180854282	180854458	-	ENSMUSG00000103979.1	17.7804	-1.06217	0.282566	-3.75903	0.000170575	0.000715718	processed_pseudogene	KNOWN	NA
Zfp462	chr4	54945048	55083563	+	ENSMUSG00000060206.8	7.28359	-1.06101	0.274637	-3.86331	0.00011186	0.000484908	protein_coding	KNOWN	zinc finger protein 462 [Source:MGI Symbol;Acc:MGI:107690]
Ctla2a	chr13	60934155	60936625	-	ENSMUSG00000044258.9	9.50923	-1.05781	0.281557	-3.757	0.000171964	0.000721188	protein_coding	KNOWN	cytotoxic T lymphocyte-associated protein 2 alpha [Source:MGI Symbol;Acc:MGI:88554]
Gm6123	chr1	4771131	4772199	+	ENSMUSG00000103922.1	13.9411	-1.05612	0.280898	-3.75981	0.000170045	0.00071403	processed_pseudogene	KNOWN	NA
Socs3	chr11	117966079	117970047	-	ENSMUSG00000053113.3	9.54749	-1.05549	0.281662	-3.74737	0.000178698	0.000746646	protein_coding	KNOWN	suppressor of cytokine signaling 3 [Source:MGI Symbol;Acc:MGI:1201791]
Phf19	chr2	34893757	34914026	-	ENSMUSG00000026873.6	257.668	-1.05509	0.121577	-8.6784	4.01386e-18	6.84914e-17	protein_coding	KNOWN	PHD finger protein 19 [Source:MGI Symbol;Acc:MGI:1921266]
Nfkbie	chr17	45555716	45563169	+	ENSMUSG00000023947.7	10.2253	-1.05451	0.28172	-3.7431	0.000181762	0.000758181	protein_coding	KNOWN	nuclear factor of kappa light polypeptide gene enhancer in B cells inhibitor, epsilon [Source:MGI Symbol;Acc:MGI:1194908]
Ndrg2	chr14	51905271	51913488	-	ENSMUSG00000004558.11	9.20011	-1.05353	0.282384	-3.73086	0.000190831	0.000791268	protein_coding	KNOWN	N-myc downstream regulated gene 2 [Source:MGI Symbol;Acc:MGI:1352498]
Myo15	chr11	60469339	60528369	+	ENSMUSG00000042678.13	10.3439	-1.05335	0.278497	-3.78228	0.000155401	0.000656798	protein_coding	KNOWN	myosin XV [Source:MGI Symbol;Acc:MGI:1261811]
Snora21	chr11	97781639	97781775	-	ENSMUSG00000064901.1	5.31743	-1.05225	0.278835	-3.77373	0.000160827	0.000678022	snoRNA	KNOWN	small nucleolar RNA, H/ACA box 21 [Source:MGI Symbol;Acc:MGI:3819493]
Lrmp	chr6	145115653	145174934	+	ENSMUSG00000030263.10	284.477	-1.05131	0.104582	-10.0525	8.95572e-24	2.11085e-22	protein_coding	KNOWN	lymphoid-restricted membrane protein [Source:MGI Symbol;Acc:MGI:108424]
1700015O11Rik	chr6	113631645	113633144	-	ENSMUSG00000097671.1	7.27814	-1.05121	0.272971	-3.85099	0.000117644	0.000507504	lincRNA	KNOWN	RIKEN cDNA 1700015O11 gene [Source:MGI Symbol;Acc:MGI:1919105]
Gm12191	chr11	49678710	49679057	-	ENSMUSG00000083061.1	87.602	-1.04979	0.140128	-7.49166	6.80083e-14	8.67504e-13	processed_pseudogene	KNOWN	predicted gene 12191 [Source:MGI Symbol;Acc:MGI:3651293]
Gtf3a	chr5	146948657	146955614	+	ENSMUSG00000016503.13	342.971	-1.04959	0.0842436	-12.459	1.24943e-35	4.79213e-34	protein_coding	KNOWN	general transcription factor III A [Source:MGI Symbol;Acc:MGI:1913846]
Mei4	chr9	81863670	82206007	+	ENSMUSG00000043289.9	29.4751	-1.04942	0.223257	-4.70052	2.59499e-06	1.49108e-05	protein_coding	KNOWN	meiosis-specific, MEI4 homolog (S. cerevisiae) [Source:MGI Symbol;Acc:MGI:1922283]
Sestd1	chr2	77180340	77280592	-	ENSMUSG00000042272.14	7.5244	-1.04875	0.282509	-3.71225	0.000205421	0.000845534	protein_coding	KNOWN	SEC14 and spectrin domains 1 [Source:MGI Symbol;Acc:MGI:1916262]
Eepd1	chr9	25481547	25604110	+	ENSMUSG00000036611.5	9.75355	-1.04392	0.28027	-3.72471	0.000195541	0.000808415	protein_coding	KNOWN	endonuclease/exonuclease/phosphatase family domain containing 1 [Source:MGI Symbol;Acc:MGI:1914734]
Nceh1	chr3	27182965	27284608	+	ENSMUSG00000027698.11	161.024	-1.04302	0.171447	-6.08364	1.17482e-09	1.0294e-08	protein_coding	KNOWN	neutral cholesterol ester hydrolase 1 [Source:MGI Symbol;Acc:MGI:2443191]
RP23-18K20.2	chr5	121715109	121718206	+	ENSMUSG00000106110.1	4.37289	-1.04301	0.277751	-3.75519	0.000173213	0.000726247	TEC	KNOWN	NA
Chchd6	chr6	89383146	89595652	-	ENSMUSG00000030086.13	189.586	-1.04234	0.104972	-9.92966	3.09319e-23	7.04462e-22	protein_coding	KNOWN	coiled-coil-helix-coiled-coil-helix domain containing 6 [Source:MGI Symbol;Acc:MGI:1913348]
Gm20468	chr17	26861443	26897886	+	ENSMUSG00000092539.1	3.85499	-1.04194	0.27692	-3.76261	0.000168147	0.000707113	lincRNA	NOVEL	predicted gene 20468 [Source:MGI Symbol;Acc:MGI:5141933]
Itfg3	chr17	26211822	26244223	-	ENSMUSG00000024187.11	152.855	-1.04172	0.15314	-6.8024	1.02891e-11	1.08797e-10	protein_coding	KNOWN	integrin alpha FG-GAP repeat containing 3 [Source:MGI Symbol;Acc:MGI:2146854]
Wdfy4	chr14	32959547	33185508	-	ENSMUSG00000051506.13	156.161	-1.04018	0.254619	-4.08523	4.40329e-05	0.000206646	protein_coding	KNOWN	WD repeat and FYVE domain containing 4 [Source:MGI Symbol;Acc:MGI:3584510]
Gm38080	chr3	30828565	30828832	-	ENSMUSG00000104361.1	2.34041	-1.03974	0.255459	-4.07009	4.69956e-05	0.000219209	processed_pseudogene	KNOWN	NA
Gm8995	chr7	106504392	106511671	-	ENSMUSG00000063286.6	45.6997	-1.03911	0.17513	-5.93337	2.96786e-09	2.49306e-08	unprocessed_pseudogene	KNOWN	predicted gene 8995 [Source:MGI Symbol;Acc:MGI:3644223]
Ripk3	chr14	55784996	55788857	-	ENSMUSG00000022221.10	350.827	-1.03756	0.0721161	-14.3873	6.21737e-47	3.50917e-45	protein_coding	KNOWN	receptor-interacting serine-threonine kinase 3 [Source:MGI Symbol;Acc:MGI:2154952]
Prdm5	chr6	65778988	65936373	+	ENSMUSG00000029913.11	37.9904	-1.03504	0.228057	-4.53852	5.665e-06	3.07404e-05	protein_coding	KNOWN	PR domain containing 5 [Source:MGI Symbol;Acc:MGI:1918029]
Lysmd2	chr9	75625732	75637773	+	ENSMUSG00000032184.4	7.28093	-1.03401	0.282569	-3.65932	0.000252889	0.00102246	protein_coding	KNOWN	LysM, putative peptidoglycan-binding, domain containing 2 [Source:MGI Symbol;Acc:MGI:1917332]
Gm5113	chr7	30169875	30180209	+	ENSMUSG00000066647.5	84.6588	-1.03365	0.1298	-7.96339	1.67383e-15	2.40609e-14	protein_coding	KNOWN	predicted gene 5113 [Source:MGI Symbol;Acc:MGI:3644651]
Sox4	chr13	28948919	28953713	-	ENSMUSG00000076431.4	125.243	-1.0312	0.119644	-8.61891	6.75929e-18	1.14184e-16	protein_coding	KNOWN	SRY (sex determining region Y)-box 4 [Source:MGI Symbol;Acc:MGI:98366]
Bloc1s2-ps	chr2	52619754	52620185	+	ENSMUSG00000025201.7	5.50844	-1.02902	0.282114	-3.64753	0.000264772	0.00106718	processed_pseudogene	KNOWN	biogenesis of lysosomal organelles complex-1, subunit 2, pseudogene [Source:MGI Symbol;Acc:MGI:3702045]
Spry2	chr14	105891949	105896819	-	ENSMUSG00000022114.4	69.3932	-1.02738	0.231155	-4.44455	8.80759e-06	4.63765e-05	protein_coding	KNOWN	sprouty homolog 2 (Drosophila) [Source:MGI Symbol;Acc:MGI:1345138]
Pdia2	chr17	26195999	26199087	-	ENSMUSG00000024184.12	14.3286	-1.02711	0.236253	-4.34752	1.37684e-05	7.04747e-05	protein_coding	KNOWN	protein disulfide isomerase associated 2 [Source:MGI Symbol;Acc:MGI:1916441]
Svip	chr7	51997165	52006018	-	ENSMUSG00000074093.3	747.075	-1.02625	0.0387889	-26.4574	2.99823e-154	9.92119e-152	protein_coding	KNOWN	small VCP/p97-interacting protein [Source:MGI Symbol;Acc:MGI:1922994]
AB124611	chr9	21526176	21545333	+	ENSMUSG00000057191.10	3.57621	-1.02543	0.277328	-3.69755	0.000217693	0.000891265	protein_coding	KNOWN	cDNA sequence AB124611 [Source:MGI Symbol;Acc:MGI:3043001]
Gm11620	chr11	105164776	105166620	-	ENSMUSG00000081965.1	6.49968	-1.02464	0.282243	-3.63035	0.000283037	0.00113457	processed_pseudogene	KNOWN	predicted gene 11620 [Source:MGI Symbol;Acc:MGI:3650770]
Gm7467	chr5	76304876	76305527	+	ENSMUSG00000098449.1	1.49953	-1.02444	0.257386	-3.98018	6.88631e-05	0.000310565	antisense	NOVEL	predicted gene 7467 [Source:MGI Symbol;Acc:MGI:3648350]
Snx10	chr6	51523901	51590679	+	ENSMUSG00000038301.12	49.0961	-1.02381	0.196331	-5.21472	1.84099e-07	1.24324e-06	protein_coding	KNOWN	sorting nexin 10 [Source:MGI Symbol;Acc:MGI:1919232]
Dnase1l1	chrX	74273217	74282337	-	ENSMUSG00000019088.10	155.481	-1.0215	0.10621	-9.61767	6.73378e-22	1.42405e-20	protein_coding	KNOWN	deoxyribonuclease 1-like 1 [Source:MGI Symbol;Acc:MGI:109628]
Tmcc3	chr10	94311949	94590956	+	ENSMUSG00000020023.14	6.64989	-1.01968	0.282145	-3.61404	0.000301464	0.00120045	protein_coding	KNOWN	transmembrane and coiled coil domains 3 [Source:MGI Symbol;Acc:MGI:2442900]
Ppp3cc	chr14	70217898	70289449	-	ENSMUSG00000022092.10	43.069	-1.01944	0.182534	-5.58496	2.33757e-08	1.78501e-07	protein_coding	KNOWN	protein phosphatase 3, catalytic subunit, gamma isoform [Source:MGI Symbol;Acc:MGI:107162]
Cfap43	chr19	47737561	47919299	-	ENSMUSG00000044948.13	363.725	-1.01893	0.116702	-8.73105	2.52313e-18	4.35827e-17	protein_coding	KNOWN	cilia and flagella associated protein 43 [Source:MGI Symbol;Acc:MGI:1289258]
Tmem156	chr5	65054346	65091629	-	ENSMUSG00000037913.9	3.25794	-1.01875	0.27916	-3.64933	0.000262926	0.00106025	protein_coding	KNOWN	transmembrane protein 156 [Source:MGI Symbol;Acc:MGI:2685292]
Gls2	chr10	128194457	128210004	+	ENSMUSG00000044005.10	355.555	-1.01843	0.119222	-8.54233	1.31545e-17	2.18499e-16	protein_coding	KNOWN	glutaminase 2 (liver, mitochondrial) [Source:MGI Symbol;Acc:MGI:2143539]
Gm12286	chr11	63312310	63313311	-	ENSMUSG00000081600.3	7.96118	-1.01742	0.275776	-3.68929	0.000224883	0.000918027	processed_pseudogene	KNOWN	predicted gene 12286 [Source:MGI Symbol;Acc:MGI:3649467]
Cyp2u1	chr3	131288441	131303227	-	ENSMUSG00000027983.10	2.34703	-1.01708	0.263241	-3.86368	0.000111691	0.000484302	protein_coding	KNOWN	cytochrome P450, family 2, subfamily u, polypeptide 1 [Source:MGI Symbol;Acc:MGI:1918769]
Cntnap2	chr6	45060061	47304213	+	ENSMUSG00000039419.13	2.308	-1.01681	0.264564	-3.84332	0.000121381	0.000522557	protein_coding	KNOWN	contactin associated protein-like 2 [Source:MGI Symbol;Acc:MGI:1914047]
Bex4	chrX	136138996	136140443	+	ENSMUSG00000047844.3	695.23	-1.0154	0.184017	-5.51798	3.42927e-08	2.56527e-07	protein_coding	KNOWN	brain expressed gene 4 [Source:MGI Symbol;Acc:MGI:3606746]
Gucy1b2	chr14	62392676	62456289	-	ENSMUSG00000021933.8	3.41718	-1.01501	0.274633	-3.69589	0.000219122	0.000896677	protein_coding	KNOWN	guanylate cyclase 1, soluble, beta 2 [Source:MGI Symbol;Acc:MGI:2660873]
Ly75	chr2	60292103	60383303	-	ENSMUSG00000026980.12	25.2906	-1.0138	0.237151	-4.27492	1.91207e-05	9.56094e-05	protein_coding	KNOWN	lymphocyte antigen 75 [Source:MGI Symbol;Acc:MGI:106662]
Fam101b	chr11	76019194	76027782	-	ENSMUSG00000020846.6	9.21382	-1.01106	0.261288	-3.86954	0.000109042	0.000474276	protein_coding	KNOWN	family with sequence similarity 101, member B [Source:MGI Symbol;Acc:MGI:1923816]
Ccdc176	chr12	84409071	84433780	+	ENSMUSG00000057265.9	36.5079	-1.01094	0.218216	-4.63274	3.60857e-06	2.02387e-05	protein_coding	KNOWN	coiled-coil domain containing 176 [Source:MGI Symbol;Acc:MGI:1920123]
Csgalnact1	chr8	68356781	68735146	-	ENSMUSG00000036356.11	15.9233	-1.01042	0.216042	-4.67697	2.91148e-06	1.65994e-05	protein_coding	KNOWN	chondroitin sulfate N-acetylgalactosaminyltransferase 1 [Source:MGI Symbol;Acc:MGI:2442354]
Grk5	chr19	60889749	61092553	+	ENSMUSG00000003228.8	87.5926	-1.00999	0.157209	-6.42448	1.3232e-10	1.26231e-09	protein_coding	KNOWN	G protein-coupled receptor kinase 5 [Source:MGI Symbol;Acc:MGI:109161]
Rnf157	chr11	116336353	116413032	-	ENSMUSG00000052949.11	15.3764	-1.00765	0.270666	-3.72283	0.000196999	0.000814157	protein_coding	KNOWN	ring finger protein 157 [Source:MGI Symbol;Acc:MGI:2442484]
Tctn2	chr5	124598749	124627738	+	ENSMUSG00000029386.12	26.4021	-1.00607	0.216965	-4.63703	3.53446e-06	1.98626e-05	processed_transcript	KNOWN	tectonic family member 2 [Source:MGI Symbol;Acc:MGI:1915228]
9130208D14Rik	chr7	105824223	105831515	-	ENSMUSG00000086513.3	3.26936	-1.00225	0.259107	-3.86811	0.000109682	0.00047669	unprocessed_pseudogene	KNOWN	RIKEN cDNA 9130208D14 gene [Source:MGI Symbol;Acc:MGI:1924950]
Arhgap30	chr1	171388954	171410298	+	ENSMUSG00000048865.13	276.212	-1.00063	0.0941303	-10.6303	2.15409e-26	5.74288e-25	protein_coding	KNOWN	Rho GTPase activating protein 30 [Source:MGI Symbol;Acc:MGI:2684948]
Gm37639	chr17	71366052	71368836	-	ENSMUSG00000102863.1	4.19701	1.00117	0.277726	3.60487	0.000312308	0.00123954	TEC	KNOWN	NA
Gm26606	chr4	123898633	123904842	-	ENSMUSG00000097337.1	4.60476	1.00127	0.276041	3.62725	0.000286456	0.00114733	lincRNA	KNOWN	predicted gene, 26606 [Source:MGI Symbol;Acc:MGI:5477100]
Cd82	chr2	93419111	93463140	-	ENSMUSG00000027215.10	6136.96	1.0027	0.0585698	17.1198	1.05634e-65	9.68849e-64	protein_coding	KNOWN	CD82 antigen [Source:MGI Symbol;Acc:MGI:104651]
Ksr1	chr11	79013440	79146407	-	ENSMUSG00000018334.13	830.585	1.0033	0.0870703	11.5229	1.01132e-30	3.24467e-29	protein_coding	KNOWN	kinase suppressor of ras 1 [Source:MGI Symbol;Acc:MGI:105051]
C530050E15Rik	chr13	24631918	24638567	-	ENSMUSG00000097838.1	4.95822	1.00615	0.275278	3.65505	0.000257131	0.00103787	lincRNA	KNOWN	RIKEN cDNA C530050E15 gene [Source:MGI Symbol;Acc:MGI:2444135]
Prnp	chr2	131909928	131938429	+	ENSMUSG00000079037.6	795.061	1.00835	0.169828	5.93748	2.89439e-09	2.43619e-08	protein_coding	KNOWN	prion protein [Source:MGI Symbol;Acc:MGI:97769]
Pros1	chr16	62854307	62929346	+	ENSMUSG00000022912.8	59.0039	1.01149	0.166988	6.05724	1.38478e-09	1.20648e-08	protein_coding	KNOWN	protein S (alpha) [Source:MGI Symbol;Acc:MGI:1095733]
Gata5	chr2	180325133	180334699	-	ENSMUSG00000015627.5	1.72275	1.01271	0.255925	3.95704	7.5884e-05	0.000339507	protein_coding	KNOWN	GATA binding protein 5 [Source:MGI Symbol;Acc:MGI:109497]
Tgfbr1	chr4	47353222	47414931	+	ENSMUSG00000007613.12	350.737	1.0164	0.0723716	14.0442	8.35873e-45	4.422e-43	protein_coding	KNOWN	transforming growth factor, beta receptor I [Source:MGI Symbol;Acc:MGI:98728]
Cd274	chr19	29367455	29388095	+	ENSMUSG00000016496.7	36.0439	1.01659	0.207996	4.88753	1.02108e-06	6.23433e-06	protein_coding	KNOWN	CD274 antigen [Source:MGI Symbol;Acc:MGI:1926446]
Dnah2	chr11	69420809	69549110	-	ENSMUSG00000005237.10	94.7699	1.0184	0.139575	7.2964	2.9558e-13	3.57066e-12	protein_coding	KNOWN	dynein, axonemal, heavy chain 2 [Source:MGI Symbol;Acc:MGI:107731]
Gp1ba	chr11	70639122	70642036	+	ENSMUSG00000050675.7	132.654	1.01867	0.102929	9.89678	4.29902e-23	9.71222e-22	protein_coding	KNOWN	glycoprotein 1b, alpha polypeptide [Source:MGI Symbol;Acc:MGI:1333744]
Trim17	chr11	58954685	58973098	+	ENSMUSG00000036964.11	35.0403	1.01901	0.2821	3.61223	0.000303578	0.00120858	protein_coding	KNOWN	tripartite motif-containing 17 [Source:MGI Symbol;Acc:MGI:1861440]
Uvssa	chr5	33378696	33419753	+	ENSMUSG00000037355.11	760.434	1.01953	0.0567601	17.9622	3.85579e-72	4.28094e-70	protein_coding	KNOWN	UV stimulated scaffold protein A [Source:MGI Symbol;Acc:MGI:1918351]
Epb4.1l5	chr1	119545037	119649000	-	ENSMUSG00000026383.11	407.752	1.02061	0.0772977	13.2037	8.35796e-40	3.70207e-38	protein_coding	KNOWN	erythrocyte protein band 4.1-like 5 [Source:MGI Symbol;Acc:MGI:103006]
4933406C10Rik	chr12	32919384	32953789	-	ENSMUSG00000097494.4	3.14857	1.02283	0.274506	3.72608	0.000194477	0.000804609	lincRNA	KNOWN	RIKEN cDNA 4933406C10 gene [Source:MGI Symbol;Acc:MGI:1921326]
Wipf1	chr2	73429610	73529734	-	ENSMUSG00000075284.7	996.29	1.02286	0.0711306	14.3801	6.90198e-47	3.85688e-45	protein_coding	KNOWN	WAS/WASL interacting protein family, member 1 [Source:MGI Symbol;Acc:MGI:2178801]
Gm128	chr3	95236920	95241598	-	ENSMUSG00000068860.5	15.4492	1.02421	0.264604	3.87072	0.000108513	0.000472463	protein_coding	KNOWN	predicted gene 128 [Source:MGI Symbol;Acc:MGI:2684974]
Gm26773	chr14	118107831	118117100	+	ENSMUSG00000097358.1	12.8121	1.02522	0.27803	3.68742	0.000226535	0.000923655	lincRNA	KNOWN	predicted gene, 26773 [Source:MGI Symbol;Acc:MGI:5477267]
Bcl2	chr1	106538178	106714274	-	ENSMUSG00000057329.7	83.4896	1.02584	0.281181	3.64832	0.000263965	0.00106418	protein_coding	KNOWN	B cell leukemia/lymphoma 2 [Source:MGI Symbol;Acc:MGI:88138]
Ssh3	chr19	4261668	4269172	-	ENSMUSG00000034616.13	85.0349	1.02685	0.138065	7.43741	1.02679e-13	1.28833e-12	protein_coding	KNOWN	slingshot homolog 3 (Drosophila) [Source:MGI Symbol;Acc:MGI:2683546]
B130034C11Rik	chr16	87495999	87504033	+	ENSMUSG00000093606.1	20.2048	1.0271	0.267031	3.84637	0.00011988	0.000516228	processed_transcript	NOVEL	RIKEN cDNA B130034C11 gene [Source:MGI Symbol;Acc:MGI:3041186]
Ucp3	chr7	100472990	100486432	+	ENSMUSG00000032942.11	2.59626	1.02742	0.272874	3.76519	0.000166425	0.000700223	protein_coding	KNOWN	uncoupling protein 3 (mitochondrial, proton carrier) [Source:MGI Symbol;Acc:MGI:1099787]
Gm9770	chr10	130412499	130413312	+	ENSMUSG00000040540.5	14.3716	1.02764	0.282309	3.64011	0.000272517	0.00109552	pseudogene	KNOWN	predicted gene 9770 [Source:MGI Symbol;Acc:MGI:3708545]
Apol9b	chr15	77729121	77736381	+	ENSMUSG00000068246.5	2.07641	1.03077	0.255937	4.02745	5.63857e-05	0.000258718	protein_coding	KNOWN	apolipoprotein L 9b [Source:MGI Symbol;Acc:MGI:1919148]
Ncoa1	chr12	4247363	4477182	-	ENSMUSG00000020647.9	402.588	1.0326	0.0921603	11.2044	3.88059e-29	1.14893e-27	protein_coding	KNOWN	nuclear receptor coactivator 1 [Source:MGI Symbol;Acc:MGI:1276523]
Rps6ka5	chr12	100549778	100725028	-	ENSMUSG00000021180.8	329.16	1.03459	0.0733744	14.1001	3.79063e-45	2.02439e-43	protein_coding	KNOWN	ribosomal protein S6 kinase, polypeptide 5 [Source:MGI Symbol;Acc:MGI:1920336]
Gm10612	chr8	122697860	122700160	+	ENSMUSG00000090174.1	9.98282	1.03496	0.259886	3.98235	6.82379e-05	0.000307992	antisense	NOVEL	predicted gene 10612 [Source:MGI Symbol;Acc:MGI:3708796]
Cmah	chr13	24327420	24477285	+	ENSMUSG00000016756.13	12.2023	1.03516	0.28234	3.66637	0.000246017	0.000996347	protein_coding	KNOWN	cytidine monophospho-N-acetylneuraminic acid hydroxylase [Source:MGI Symbol;Acc:MGI:103227]
Rasgef1b	chr5	99217426	99252927	-	ENSMUSG00000029333.11	14.708	1.03584	0.274912	3.76791	0.00016462	0.000693319	protein_coding	KNOWN	RasGEF domain family, member 1B [Source:MGI Symbol;Acc:MGI:2443755]
Gda	chr19	21391307	21473445	-	ENSMUSG00000058624.9	778.897	1.04228	0.0578645	18.0124	1.5581e-72	1.74135e-70	protein_coding	KNOWN	guanine deaminase [Source:MGI Symbol;Acc:MGI:95678]
Cyp27a1	chr1	74713574	74737892	+	ENSMUSG00000026170.6	2.77068	1.04283	0.278907	3.739	0.000184755	0.000768719	protein_coding	KNOWN	cytochrome P450, family 27, subfamily a, polypeptide 1 [Source:MGI Symbol;Acc:MGI:88594]
Ptpn3	chr4	57190841	57301837	-	ENSMUSG00000038764.11	335.203	1.04467	0.0853588	12.2386	1.93394e-34	7.12603e-33	protein_coding	KNOWN	protein tyrosine phosphatase, non-receptor type 3 [Source:MGI Symbol;Acc:MGI:105307]
6330403N20Rik	chr7	80297728	80299616	-	ENSMUSG00000097912.1	7.88764	1.046	0.280494	3.72914	0.000192134	0.000795888	lincRNA	KNOWN	RIKEN cDNA 6330403N20 gene [Source:MGI Symbol;Acc:MGI:1917985]
Gm4924	chr10	82378593	82381237	+	ENSMUSG00000073427.3	18.095	1.04729	0.234599	4.46416	8.03821e-06	4.26045e-05	protein_coding	KNOWN	predicted gene 4924 [Source:MGI Symbol;Acc:MGI:3643133]
Gm18180	chr1	86014403	86015886	-	ENSMUSG00000099342.1	4.08449	1.04784	0.28256	3.70839	0.000208577	0.000857061	processed_pseudogene	KNOWN	NA
Slc17a4	chr13	23897738	23915007	-	ENSMUSG00000021336.13	8.55676	1.05023	0.281531	3.73041	0.00019117	0.000792286	protein_coding	KNOWN	solute carrier family 17 (sodium phosphate), member 4 [Source:MGI Symbol;Acc:MGI:2442850]
Zfp185	chrX	72987339	73031543	+	ENSMUSG00000031351.12	41.4253	1.0512	0.255327	4.11707	3.83712e-05	0.000181693	protein_coding	KNOWN	zinc finger protein 185 [Source:MGI Symbol;Acc:MGI:108095]
Xntrpc	chr7	102065713	102096864	+	ENSMUSG00000070425.9	2.63122	1.05317	0.27332	3.85323	0.00011657	0.000503387	protein_coding	KNOWN	transient receptor potential cation channel, subfamily C, member 2 [Source:MGI Symbol;Acc:MGI:109527]
B230319C09Rik	chr6	83441755	83448322	+	ENSMUSG00000051844.10	9.34492	1.05423	0.277895	3.79361	0.000148471	0.000629865	processed_transcript	KNOWN	RIKEN cDNA B230319C09 gene [Source:MGI Symbol;Acc:MGI:2444713]
Serpine2	chr1	79794197	79861180	-	ENSMUSG00000026249.7	4.18523	1.05667	0.279447	3.78128	0.000156021	0.000659077	protein_coding	KNOWN	serine (or cysteine) peptidase inhibitor, clade E, member 2 [Source:MGI Symbol;Acc:MGI:101780]
Hnf4a	chr2	163506808	163572910	+	ENSMUSG00000017950.13	85.1234	1.05754	0.170316	6.20929	5.32252e-10	4.79311e-09	protein_coding	KNOWN	hepatic nuclear factor 4, alpha [Source:MGI Symbol;Acc:MGI:109128]
P2ry1	chr3	61002795	61008982	+	ENSMUSG00000027765.3	343.136	1.05931	0.0844964	12.5367	4.6992e-36	1.83574e-34	protein_coding	KNOWN	purinergic receptor P2Y, G-protein coupled 1 [Source:MGI Symbol;Acc:MGI:105049]
Fabp3-ps1	chr10	86731754	86732409	-	ENSMUSG00000056366.4	1.84256	1.06253	0.258831	4.10513	4.0408e-05	0.000190749	protein_coding	KNOWN	fatty acid binding protein 3, muscle and heart, pseudogene 1 [Source:MGI Symbol;Acc:MGI:101929]
Bcl7c	chr7	127663353	127708933	-	ENSMUSG00000030814.14	1239.71	1.06377	0.0484233	21.9681	5.81564e-107	1.18247e-104	protein_coding	KNOWN	B cell CLL/lymphoma 7C [Source:MGI Symbol;Acc:MGI:1332237]
Matn2	chr15	34306680	34436242	+	ENSMUSG00000022324.11	14.4918	1.06583	0.250124	4.2612	2.03329e-05	0.000101131	protein_coding	KNOWN	matrilin 2 [Source:MGI Symbol;Acc:MGI:109613]
Ptgr1	chr4	58965439	58987119	-	ENSMUSG00000028378.6	862.181	1.06904	0.0615178	17.3778	1.21519e-67	1.20633e-65	protein_coding	KNOWN	prostaglandin reductase 1 [Source:MGI Symbol;Acc:MGI:1914353]
Gm36972	chr1	165775868	165777155	-	ENSMUSG00000104306.1	1.88222	1.06906	0.259151	4.12521	3.7039e-05	0.000176175	lincRNA	NOVEL	NA
Gm11713	chr11	107410390	107413549	+	ENSMUSG00000085245.1	16.5815	1.06968	0.235199	4.54798	5.41622e-06	2.94862e-05	antisense	NOVEL	predicted gene 11713 [Source:MGI Symbol;Acc:MGI:3652139]
Zfp831	chr2	174643534	174710832	+	ENSMUSG00000050600.5	290.822	1.07036	0.115012	9.3065	1.32113e-20	2.58347e-19	protein_coding	KNOWN	zinc finger protein 831 [Source:MGI Symbol;Acc:MGI:3641861]
Gm15798	chr16	18944258	18944665	-	ENSMUSG00000083658.1	1.70667	1.07038	0.259947	4.11767	3.82719e-05	0.000181324	processed_pseudogene	KNOWN	predicted gene 15798 [Source:MGI Symbol;Acc:MGI:3802099]
RP24-174D10.6	chr3	90758732	90759563	+	ENSMUSG00000105892.1	4.35506	1.07105	0.271274	3.94821	7.8739e-05	0.000351534	processed_pseudogene	KNOWN	NA
Immp2l	chr12	41024090	41955588	+	ENSMUSG00000056899.7	30.4746	1.07264	0.261715	4.09852	4.15808e-05	0.000195737	protein_coding	KNOWN	IMP2 inner mitochondrial membrane peptidase-like (S. cerevisiae) [Source:MGI Symbol;Acc:MGI:2135611]
Rasa2	chr9	96539300	96631617	-	ENSMUSG00000032413.9	435.841	1.07384	0.0713228	15.0561	3.1474e-51	2.05874e-49	protein_coding	KNOWN	RAS p21 protein activator 2 [Source:MGI Symbol;Acc:MGI:2149960]
AI661453	chr17	47436615	47470638	+	ENSMUSG00000034382.11	48.5335	1.07774	0.211528	5.09504	3.48672e-07	2.27452e-06	protein_coding	KNOWN	expressed sequence AI661453 [Source:MGI Symbol;Acc:MGI:2146908]
Pde8b	chr13	95024454	95250336	-	ENSMUSG00000021684.13	14.1739	1.07834	0.254621	4.2351	2.28449e-05	0.000112432	protein_coding	KNOWN	phosphodiesterase 8B [Source:MGI Symbol;Acc:MGI:2443999]
Gm8566	chr6	67205619	67206083	+	ENSMUSG00000047905.10	24.246	1.07835	0.224025	4.81355	1.48272e-06	8.87002e-06	processed_pseudogene	KNOWN	predicted pseudogene 8566 [Source:MGI Symbol;Acc:MGI:3647296]
Gpr19	chr6	134869093	134897925	-	ENSMUSG00000032641.14	72.9974	1.07963	0.201395	5.36074	8.28835e-08	5.88201e-07	protein_coding	KNOWN	G protein-coupled receptor 19 [Source:MGI Symbol;Acc:MGI:892973]
Cacnb4	chr2	52428320	52676831	-	ENSMUSG00000017412.12	5.10001	1.07972	0.273244	3.95148	7.76691e-05	0.000347033	protein_coding	KNOWN	calcium channel, voltage-dependent, beta 4 subunit [Source:MGI Symbol;Acc:MGI:103301]
Mob1b	chr5	88720855	88764220	+	ENSMUSG00000006262.12	1223.09	1.08083	0.0621952	17.3781	1.2088e-67	1.20633e-65	protein_coding	KNOWN	MOB kinase activator 1B [Source:MGI Symbol;Acc:MGI:1915723]
Kdm5b	chr1	134560171	134635285	+	ENSMUSG00000042207.14	1785.86	1.08087	0.0895852	12.0653	1.61103e-33	5.74795e-32	protein_coding	KNOWN	lysine (K)-specific demethylase 5B [Source:MGI Symbol;Acc:MGI:1922855]
Cables2	chr2	180258540	180273496	-	ENSMUSG00000038990.11	863.247	1.08258	0.0760412	14.2368	5.41627e-46	2.92965e-44	protein_coding	KNOWN	CDK5 and Abl enzyme substrate 2 [Source:MGI Symbol;Acc:MGI:2182335]
Myo9b	chr8	71272714	71360712	+	ENSMUSG00000004677.12	3671.43	1.08352	0.0588909	18.3989	1.34171e-75	1.5834e-73	protein_coding	KNOWN	myosin IXb [Source:MGI Symbol;Acc:MGI:106624]
Gm15703	chr16	31924989	31925868	+	ENSMUSG00000083890.1	2.17145	1.08381	0.259023	4.18423	2.86135e-05	0.000138242	processed_pseudogene	KNOWN	predicted gene 15703 [Source:MGI Symbol;Acc:MGI:3783143]
Map4k4	chr1	39900913	40026310	+	ENSMUSG00000026074.11	947.682	1.08624	0.183106	5.93231	2.98705e-09	2.50793e-08	protein_coding	KNOWN	mitogen-activated protein kinase kinase kinase kinase 4 [Source:MGI Symbol;Acc:MGI:1349394]
Fgd3	chr13	49261554	49320311	-	ENSMUSG00000037946.8	146.431	1.08761	0.0995961	10.9202	9.22815e-28	2.58695e-26	protein_coding	KNOWN	FYVE, RhoGEF and PH domain containing 3 [Source:MGI Symbol;Acc:MGI:1353657]
Cpe	chr8	64592558	64693040	-	ENSMUSG00000037852.7	5.56659	1.08827	0.279386	3.89523	9.81048e-05	0.00043059	protein_coding	KNOWN	carboxypeptidase E [Source:MGI Symbol;Acc:MGI:101932]
Clstn1	chr4	149586468	149648899	+	ENSMUSG00000039953.10	2075.24	1.08921	0.061932	17.5872	3.08875e-69	3.23763e-67	protein_coding	KNOWN	calsyntenin 1 [Source:MGI Symbol;Acc:MGI:1929895]
Gm22009	chr3	69085105	69085447	-	ENSMUSG00000089417.1	3.62731	1.09036	0.279805	3.89687	9.74442e-05	0.000427913	scaRNA	KNOWN	predicted gene, 22009 [Source:MGI Symbol;Acc:MGI:5451786]
Abr	chr11	76416734	76622314	-	ENSMUSG00000017631.15	47.8984	1.09054	0.158923	6.86206	6.78744e-12	7.31916e-11	protein_coding	KNOWN	active BCR-related gene [Source:MGI Symbol;Acc:MGI:107771]
Zfp36	chr7	28376784	28379255	-	ENSMUSG00000044786.5	58.0141	1.09153	0.18441	5.91904	3.23823e-09	2.70537e-08	protein_coding	KNOWN	zinc finger protein 36 [Source:MGI Symbol;Acc:MGI:99180]
Dap	chr15	31224314	31274341	+	ENSMUSG00000039168.12	1847.07	1.09182	0.0515118	21.1955	1.05179e-99	1.95055e-97	protein_coding	KNOWN	death-associated protein [Source:MGI Symbol;Acc:MGI:1918190]
Ubtd2	chr11	32455370	32516687	+	ENSMUSG00000044949.4	57.8417	1.09266	0.239634	4.5597	5.12264e-06	2.80317e-05	protein_coding	KNOWN	ubiquitin domain containing 2 [Source:MGI Symbol;Acc:MGI:2444752]
Lrrc36	chr8	105413571	105464086	+	ENSMUSG00000054320.11	65.1866	1.09398	0.149685	7.30852	2.70097e-13	3.27108e-12	protein_coding	KNOWN	leucine rich repeat containing 36 [Source:MGI Symbol;Acc:MGI:2448585]
Hist1h1e	chr13	23621755	23622502	-	ENSMUSG00000051627.2	119.953	1.09563	0.282058	3.8844	0.000102581	0.000448488	protein_coding	KNOWN	histone cluster 1, H1e [Source:MGI Symbol;Acc:MGI:1931527]
B3gnt9	chr8	105252638	105255153	-	ENSMUSG00000069920.7	34.7676	1.09661	0.231448	4.73805	2.15789e-06	1.25748e-05	protein_coding	KNOWN	UDP-GlcNAc:betaGal beta-1,3-N-acetylglucosaminyltransferase 9 [Source:MGI Symbol;Acc:MGI:2142841]
Zbtb7b	chr3	89377644	89394776	-	ENSMUSG00000028042.12	338.213	1.09958	0.211188	5.20663	1.92302e-07	1.29449e-06	protein_coding	KNOWN	zinc finger and BTB domain containing 7B [Source:MGI Symbol;Acc:MGI:102755]
Arhgap26	chr18	38601534	39376284	+	ENSMUSG00000036452.14	37.0773	1.10062	0.207811	5.29628	1.18186e-07	8.18424e-07	protein_coding	KNOWN	Rho GTPase activating protein 26 [Source:MGI Symbol;Acc:MGI:1918552]
Tmprss6	chr15	78439668	78468634	-	ENSMUSG00000016942.5	53.8344	1.10099	0.269114	4.09115	4.29232e-05	0.000201662	protein_coding	KNOWN	transmembrane serine protease 6 [Source:MGI Symbol;Acc:MGI:1919003]
Tmem53	chr4	117251951	117268582	+	ENSMUSG00000048772.12	2.50357	1.10251	0.276636	3.98543	6.73572e-05	0.00030418	protein_coding	KNOWN	transmembrane protein 53 [Source:MGI Symbol;Acc:MGI:1916027]
Myo5a	chr9	75071015	75223688	+	ENSMUSG00000034593.13	968.102	1.1031	0.107121	10.2976	7.22288e-25	1.77171e-23	protein_coding	KNOWN	myosin VA [Source:MGI Symbol;Acc:MGI:105976]
Dnajb13	chr7	100503018	100514960	-	ENSMUSG00000030708.10	44.8973	1.10456	0.183654	6.01431	1.80653e-09	1.55784e-08	protein_coding	KNOWN	DnaJ (Hsp40) related, subfamily B, member 13 [Source:MGI Symbol;Acc:MGI:1916637]
Pdk2	chr11	95026258	95041354	-	ENSMUSG00000038967.10	261.083	1.10573	0.148097	7.46625	8.25148e-14	1.04387e-12	protein_coding	KNOWN	pyruvate dehydrogenase kinase, isoenzyme 2 [Source:MGI Symbol;Acc:MGI:1343087]
Mfsd2b	chr12	4862440	4874359	-	ENSMUSG00000037336.11	7735.75	1.10684	0.0462847	23.9138	2.20242e-126	5.38668e-124	protein_coding	KNOWN	major facilitator superfamily domain containing 2B [Source:MGI Symbol;Acc:MGI:3583946]
Rsph1	chr17	31255019	31277356	-	ENSMUSG00000024033.9	26.0008	1.10736	0.226416	4.89082	1.00417e-06	6.13998e-06	protein_coding	KNOWN	radial spoke head 1 homolog (Chlamydomonas) [Source:MGI Symbol;Acc:MGI:1194909]
Cntd1	chr11	101279012	101296317	+	ENSMUSG00000078653.4	13.213	1.10777	0.256852	4.31287	1.61152e-05	8.14251e-05	protein_coding	KNOWN	cyclin N-terminal domain containing 1 [Source:MGI Symbol;Acc:MGI:1923965]
Il10rb	chr16	91406164	91425834	+	ENSMUSG00000022969.10	369.886	1.11498	0.0828163	13.4633	2.57275e-41	1.18628e-39	protein_coding	KNOWN	interleukin 10 receptor, beta [Source:MGI Symbol;Acc:MGI:109380]
Pecam1	chr11	106654217	106750628	-	ENSMUSG00000020717.16	34.6822	1.1153	0.274949	4.0564	4.98349e-05	0.000231175	protein_coding	KNOWN	platelet/endothelial cell adhesion molecule 1 [Source:MGI Symbol;Acc:MGI:97537]
Fscn1	chr5	142960343	142973185	+	ENSMUSG00000029581.11	1.62129	1.11531	0.263113	4.23892	2.24594e-05	0.000110794	protein_coding	KNOWN	fascin homolog 1, actin bundling protein (Strongylocentrotus purpuratus) [Source:MGI Symbol;Acc:MGI:1352745]
Tnfsf10	chr3	27317028	27342427	+	ENSMUSG00000039304.8	71.9275	1.11567	0.19486	5.72553	1.03113e-08	8.22371e-08	protein_coding	KNOWN	tumor necrosis factor (ligand) superfamily, member 10 [Source:MGI Symbol;Acc:MGI:107414]
Atrip	chr9	109059747	109074124	-	ENSMUSG00000025646.5	15.0029	1.11584	0.257847	4.32754	1.50782e-05	7.66906e-05	protein_coding	KNOWN	ATR interacting protein [Source:MGI Symbol;Acc:MGI:1925349]
Rhbdf1	chr11	32209585	32222300	-	ENSMUSG00000020282.15	2.14919	1.11653	0.271118	4.11824	3.81781e-05	0.00018093	protein_coding	KNOWN	rhomboid family 1 (Drosophila) [Source:MGI Symbol;Acc:MGI:104328]
Lpgat1	chr1	191717834	191784255	+	ENSMUSG00000026623.13	34.2473	1.11657	0.241175	4.6297	3.66192e-06	2.05243e-05	protein_coding	KNOWN	lysophosphatidylglycerol acyltransferase 1 [Source:MGI Symbol;Acc:MGI:2446186]
Ramp1	chr1	91179822	91225196	+	ENSMUSG00000034353.11	39.7826	1.11676	0.213684	5.22621	1.73018e-07	1.17075e-06	protein_coding	KNOWN	receptor (calcitonin) activity modifying protein 1 [Source:MGI Symbol;Acc:MGI:1858418]
Folr1	chr7	101858331	101870788	-	ENSMUSG00000001827.8	99.1847	1.11745	0.165879	6.73653	1.62209e-11	1.68561e-10	protein_coding	KNOWN	folate receptor 1 (adult) [Source:MGI Symbol;Acc:MGI:95568]
Trim47	chr11	116105752	116127210	-	ENSMUSG00000020773.8	108.459	1.11987	0.206602	5.42041	5.94626e-08	4.30868e-07	protein_coding	KNOWN	tripartite motif-containing 47 [Source:MGI Symbol;Acc:MGI:1917374]
Ddx4	chr13	112598333	112652310	-	ENSMUSG00000021758.10	77.3113	1.12095	0.224511	4.99285	5.94952e-07	3.74922e-06	protein_coding	KNOWN	DEAD (Asp-Glu-Ala-Asp) box polypeptide 4 [Source:MGI Symbol;Acc:MGI:102670]
Hist1h2af	chr13	23533906	23534304	+	ENSMUSG00000061991.2	11.678	1.12269	0.271289	4.13835	3.49815e-05	0.000167095	protein_coding	KNOWN	histone cluster 1, H2af [Source:MGI Symbol;Acc:MGI:2448309]
Tuft1	chr3	94612757	94658872	-	ENSMUSG00000005968.11	107.389	1.12398	0.174429	6.44378	1.16531e-10	1.12312e-09	protein_coding	KNOWN	tuftelin 1 [Source:MGI Symbol;Acc:MGI:109572]
Aldh1a1	chr19	20601961	20643462	+	ENSMUSG00000053279.6	2899.85	1.12445	0.0937485	11.9943	3.80705e-33	1.34129e-31	protein_coding	KNOWN	aldehyde dehydrogenase family 1, subfamily A1 [Source:MGI Symbol;Acc:MGI:1353450]
Gm13846	chr6	31651041	31662021	+	ENSMUSG00000086885.1	37.2696	1.12553	0.249055	4.51921	6.20717e-06	3.34993e-05	lincRNA	NOVEL	predicted gene 13846 [Source:MGI Symbol;Acc:MGI:3651995]
Sdc2	chr15	32920723	33034730	+	ENSMUSG00000022261.5	1.73285	1.13104	0.263529	4.29188	1.77163e-05	8.89557e-05	protein_coding	KNOWN	syndecan 2 [Source:MGI Symbol;Acc:MGI:1349165]
Serp2	chr14	76532814	76556687	-	ENSMUSG00000052584.9	10.1704	1.13474	0.25678	4.41911	9.91099e-06	5.18468e-05	protein_coding	KNOWN	stress-associated endoplasmic reticulum protein family member 2 [Source:MGI Symbol;Acc:MGI:1919911]
Tlr6	chr5	64952031	64960047	-	ENSMUSG00000051498.5	8.4174	1.13676	0.280944	4.04623	5.20498e-05	0.000240721	protein_coding	KNOWN	toll-like receptor 6 [Source:MGI Symbol;Acc:MGI:1341296]
Hspa12b	chr2	131127280	131146321	+	ENSMUSG00000074793.7	32.906	1.13767	0.209216	5.4378	5.39431e-08	3.94259e-07	protein_coding	KNOWN	heat shock protein 12B [Source:MGI Symbol;Acc:MGI:1919880]
Stard9	chr2	120629126	120731895	+	ENSMUSG00000033705.13	37.5305	1.13965	0.221801	5.13815	2.77453e-07	1.83188e-06	protein_coding	KNOWN	START domain containing 9 [Source:MGI Symbol;Acc:MGI:3045258]
Sgcg	chr14	61221059	61258490	-	ENSMUSG00000035296.10	4.28161	1.14168	0.280434	4.07113	4.67858e-05	0.000218291	protein_coding	KNOWN	sarcoglycan, gamma (dystrophin-associated glycoprotein) [Source:MGI Symbol;Acc:MGI:1346524]
Zfp385b	chr2	77410634	77819639	-	ENSMUSG00000027016.14	4.62621	1.1448	0.269577	4.24666	2.16982e-05	0.000107415	protein_coding	KNOWN	zinc finger protein 385B [Source:MGI Symbol;Acc:MGI:2444734]
Gm7335	chr17	37713552	37713924	-	ENSMUSG00000067189.5	3.89375	1.14503	0.281523	4.06728	4.75656e-05	0.0002215	processed_pseudogene	KNOWN	predicted gene 7335 [Source:MGI Symbol;Acc:MGI:3644473]
H2-DMa	chr17	34135182	34139101	+	ENSMUSG00000037649.9	187.687	1.14531	0.197255	5.80621	6.3904e-09	5.18732e-08	protein_coding	KNOWN	histocompatibility 2, class II, locus DMa [Source:MGI Symbol;Acc:MGI:95921]
Rn18s-rs5	chr17	39846353	39848201	-	ENSMUSG00000106106.1	77740.7	1.14557	0.27929	4.10171	4.10101e-05	0.000193266	rRNA	NOVEL	NA
Sytl5	chrX	9885622	9994543	+	ENSMUSG00000054453.8	16.1463	1.14678	0.281814	4.06927	4.7161e-05	0.00021992	protein_coding	KNOWN	synaptotagmin-like 5 [Source:MGI Symbol;Acc:MGI:2668451]
Ccdc60	chr5	116124641	116288985	-	ENSMUSG00000043913.11	3.39463	1.15066	0.273978	4.19982	2.67131e-05	0.000129804	protein_coding	KNOWN	coiled-coil domain containing 60 [Source:MGI Symbol;Acc:MGI:2141043]
Ppfibp2	chr7	107595051	107748582	+	ENSMUSG00000036528.11	9.15729	1.15067	0.27229	4.22589	2.37997e-05	0.000116746	protein_coding	KNOWN	PTPRF interacting protein, binding protein 2 (liprin beta 2) [Source:MGI Symbol;Acc:MGI:894649]
Mroh2a	chr1	88226986	88262289	+	ENSMUSG00000079429.6	627.578	1.15278	0.0773621	14.901	3.24492e-50	2.04333e-48	protein_coding	KNOWN	maestro heat-like repeat family member 2A [Source:MGI Symbol;Acc:MGI:3705228]
Map3k6	chr4	133240818	133252929	+	ENSMUSG00000028862.6	560.093	1.15368	0.0685355	16.8334	1.38968e-63	1.20888e-61	protein_coding	KNOWN	mitogen-activated protein kinase kinase kinase 6 [Source:MGI Symbol;Acc:MGI:1855691]
Cand2	chr6	115774538	115804893	+	ENSMUSG00000030319.7	27.1761	1.15392	0.267028	4.32134	1.55088e-05	7.8691e-05	protein_coding	KNOWN	cullin-associated and neddylation-dissociated 2 (putative) [Source:MGI Symbol;Acc:MGI:1914338]
Gml	chr15	74813452	74818815	-	ENSMUSG00000068349.9	4.87947	1.1543	0.281221	4.1046	4.05022e-05	0.00019114	protein_coding	KNOWN	GPI anchored molecule like protein [Source:MGI Symbol;Acc:MGI:3644767]
Cyhr1	chr15	76643395	76660117	-	ENSMUSG00000053929.13	3094.2	1.155	0.0592607	19.4901	1.33158e-84	1.87264e-82	protein_coding	KNOWN	cysteine and histidine rich 1 [Source:MGI Symbol;Acc:MGI:1859320]
Sult5a1	chr8	123142847	123158315	-	ENSMUSG00000000739.10	4.76885	1.15579	0.269615	4.28683	1.81242e-05	9.0761e-05	protein_coding	KNOWN	sulfotransferase family 5A, member 1 [Source:MGI Symbol;Acc:MGI:1931463]
Gapdhs	chr7	30729775	30743681	-	ENSMUSG00000061099.9	6.2255	1.16012	0.282379	4.10837	3.98463e-05	0.000188149	protein_coding	KNOWN	glyceraldehyde-3-phosphate dehydrogenase, spermatogenic [Source:MGI Symbol;Acc:MGI:95653]
Coro2b	chr9	62419492	62537044	-	ENSMUSG00000041729.12	7.98455	1.16315	0.274898	4.23122	2.32429e-05	0.000114258	protein_coding	KNOWN	coronin, actin binding protein, 2B [Source:MGI Symbol;Acc:MGI:2444283]
BC021767	chr3	94661830	94670696	-	ENSMUSG00000085006.4	45.0892	1.16527	0.177221	6.57522	4.85805e-11	4.83114e-10	transcribed_unprocessed_pseudogene	KNOWN	cDNA sequence BC021767 [Source:MGI Symbol;Acc:MGI:3615512]
Ppm1f	chr16	16896469	16927364	+	ENSMUSG00000026181.11	1374.84	1.16538	0.049704	23.4463	1.44117e-121	3.42551e-119	protein_coding	KNOWN	protein phosphatase 1F (PP2C domain containing) [Source:MGI Symbol;Acc:MGI:1918464]
Axin2	chr11	108920349	108950783	+	ENSMUSG00000000142.12	50.9233	1.16666	0.176045	6.62706	3.4244e-11	3.45428e-10	protein_coding	KNOWN	axin2 [Source:MGI Symbol;Acc:MGI:1270862]
2410080I02Rik	chr19	23134900	23135717	+	ENSMUSG00000044387.5	2.63047	1.1673	0.26272	4.44312	8.86636e-06	4.66423e-05	lincRNA	KNOWN	RIKEN cDNA 2410080I02 gene [Source:MGI Symbol;Acc:MGI:1915498]
RP23-4P1.5	chr5	113117571	113119464	-	ENSMUSG00000104576.1	4.20588	1.16808	0.276551	4.22373	2.40291e-05	0.000117814	TEC	KNOWN	NA
Megf11	chr9	64385626	64709205	+	ENSMUSG00000036466.14	5.54224	1.1767	0.282541	4.16471	3.11752e-05	0.000149847	protein_coding	KNOWN	multiple EGF-like-domains 11 [Source:MGI Symbol;Acc:MGI:1920951]
Frmd4b	chr6	97286867	97617541	-	ENSMUSG00000030064.13	8.38643	1.17744	0.279978	4.20547	2.60535e-05	0.000126858	protein_coding	KNOWN	FERM domain containing 4B [Source:MGI Symbol;Acc:MGI:2141794]
Galnt6	chr15	100691813	100729376	-	ENSMUSG00000037280.9	655.733	1.18048	0.282506	4.17861	2.93292e-05	0.000141579	protein_coding	KNOWN	UDP-N-acetyl-alpha-D-galactosamine:polypeptide N-acetylgalactosaminyltransferase 6 [Source:MGI Symbol;Acc:MGI:1891640]
Ninj1	chr13	49187485	49196244	+	ENSMUSG00000037966.12	425.022	1.18089	0.0792428	14.9022	3.19054e-50	2.01662e-48	protein_coding	KNOWN	ninjurin 1 [Source:MGI Symbol;Acc:MGI:1196617]
Dyrk2	chr10	118859349	118868903	-	ENSMUSG00000028630.8	330.963	1.18128	0.0701697	16.8346	1.3614e-63	1.19041e-61	protein_coding	KNOWN	dual-specificity tyrosine-(Y)-phosphorylation regulated kinase 2 [Source:MGI Symbol;Acc:MGI:1330301]
Metrnl	chr11	121701544	121716306	+	ENSMUSG00000039208.12	5.75421	1.18601	0.28235	4.2005	2.66324e-05	0.000129489	protein_coding	KNOWN	meteorin, glial cell differentiation regulator-like [Source:MGI Symbol;Acc:MGI:2384806]
Gp5	chr16	30307686	30310779	-	ENSMUSG00000047953.6	215.223	1.18657	0.147041	8.06967	7.04878e-16	1.04622e-14	protein_coding	KNOWN	glycoprotein 5 (platelet) [Source:MGI Symbol;Acc:MGI:1096363]
2010107G23Rik	chr10	62107655	62143920	-	ENSMUSG00000020083.10	3.11458	1.18976	0.27645	4.30371	1.67958e-05	8.46489e-05	protein_coding	KNOWN	RIKEN cDNA 2010107G23 gene [Source:MGI Symbol;Acc:MGI:1917144]
Zmiz1	chr14	25459185	25666743	+	ENSMUSG00000007817.11	1530.85	1.19084	0.089193	13.3513	1.16372e-40	5.27927e-39	protein_coding	KNOWN	zinc finger, MIZ-type containing 1 [Source:MGI Symbol;Acc:MGI:3040693]
Clec18a	chr8	111058920	111092426	-	ENSMUSG00000033633.10	2.19511	1.19087	0.2651	4.49217	7.05024e-06	3.77126e-05	protein_coding	KNOWN	C-type lectin domain family 18, member A [Source:MGI Symbol;Acc:MGI:2672935]
Sox5	chr6	143828425	144781977	-	ENSMUSG00000041540.13	18.991	1.19173	0.262565	4.5388	5.65762e-06	3.07102e-05	protein_coding	KNOWN	SRY (sex determining region Y)-box 5 [Source:MGI Symbol;Acc:MGI:98367]
Ano8	chr8	71476023	71486067	-	ENSMUSG00000034863.7	178.893	1.19223	0.0846332	14.087	4.56512e-45	2.43031e-43	protein_coding	KNOWN	anoctamin 8 [Source:MGI Symbol;Acc:MGI:2687327]
Kcnh2	chr5	24319589	24351604	-	ENSMUSG00000038319.11	5.96126	1.19737	0.278486	4.29957	1.71127e-05	8.60789e-05	protein_coding	KNOWN	potassium voltage-gated channel, subfamily H (eag-related), member 2 [Source:MGI Symbol;Acc:MGI:1341722]
Rec114	chr9	58652850	58743964	-	ENSMUSG00000074269.7	16.8706	1.20131	0.239657	5.01264	5.36871e-07	3.40482e-06	protein_coding	KNOWN	REC114 meiotic recombination protein [Source:MGI Symbol;Acc:MGI:1920923]
Exd1	chr2	119516505	119547627	-	ENSMUSG00000048647.6	11.1878	1.20252	0.282568	4.25567	2.08424e-05	0.000103543	protein_coding	KNOWN	exonuclease 3'-5' domain containing 1 [Source:MGI Symbol;Acc:MGI:3045306]
Ptgdr2	chr19	10937160	10942511	+	ENSMUSG00000034117.3	5.37938	1.20335	0.277243	4.3404	1.42224e-05	7.25564e-05	protein_coding	KNOWN	prostaglandin D2 receptor 2 [Source:MGI Symbol;Acc:MGI:1330275]
2016-09-09	chr11	117199661	117362325	+	ENSMUSG00000059248.10	2038.03	1.20367	0.0966527	12.4536	1.33756e-35	5.10692e-34	protein_coding	KNOWN	septin 9 [Source:MGI Symbol;Acc:MGI:1858222]
Gm16201	chr7	139950396	139978977	+	ENSMUSG00000086742.4	4.32633	1.20681	0.281409	4.28846	1.79912e-05	9.02019e-05	processed_transcript	NOVEL	predicted gene 16201 [Source:MGI Symbol;Acc:MGI:3802153]
Wwc2	chr8	47826083	47990543	-	ENSMUSG00000031563.7	631.965	1.20686	0.070186	17.1951	2.88919e-66	2.67901e-64	protein_coding	KNOWN	WW, C2 and coiled-coil domain containing 2 [Source:MGI Symbol;Acc:MGI:1261872]
Tmem240	chr4	155734800	155740564	+	ENSMUSG00000084845.6	19.1254	1.20741	0.209455	5.76454	8.18812e-09	6.57699e-08	protein_coding	KNOWN	transmembrane protein 240 [Source:MGI Symbol;Acc:MGI:3648074]
Esrp2	chr8	106130319	106136974	-	ENSMUSG00000084128.7	10.3505	1.21043	0.257653	4.69792	2.6283e-06	1.50868e-05	protein_coding	KNOWN	epithelial splicing regulatory protein 2 [Source:MGI Symbol;Acc:MGI:1924661]
Pbld2	chr10	63024315	63077962	+	ENSMUSG00000020072.11	2.19015	1.21044	0.275386	4.39544	1.10547e-05	5.72618e-05	protein_coding	KNOWN	phenazine biosynthesis-like protein domain containing 1 [Source:MGI Symbol;Acc:MGI:1915621]
Tcf7l2	chr19	55741810	55933654	+	ENSMUSG00000024985.15	66.653	1.21112	0.14606	8.29194	1.11415e-16	1.7507e-15	protein_coding	KNOWN	transcription factor 7 like 2, T cell specific, HMG box [Source:MGI Symbol;Acc:MGI:1202879]
Gm11769	chr11	120150562	120152341	+	ENSMUSG00000085636.1	5.39447	1.21379	0.280624	4.32533	1.52306e-05	7.73957e-05	processed_transcript	NOVEL	predicted gene 11769 [Source:MGI Symbol;Acc:MGI:3702101]
B3gntl1	chr11	121616197	121673153	-	ENSMUSG00000046605.11	190.722	1.21506	0.138012	8.80401	1.32013e-18	2.32552e-17	protein_coding	KNOWN	UDP-GlcNAc:betaGal beta-1,3-N-acetylglucosaminyltransferase-like 1 [Source:MGI Symbol;Acc:MGI:2441705]
Fhit	chr14	9550092	11162035	-	ENSMUSG00000060579.9	13.2963	1.21529	0.259688	4.67978	2.87179e-06	1.64008e-05	protein_coding	KNOWN	fragile histidine triad gene [Source:MGI Symbol;Acc:MGI:1277947]
Ttc39a	chr4	109406623	109444745	+	ENSMUSG00000028555.12	162.592	1.21954	0.189304	6.44222	1.1774e-10	1.13256e-09	protein_coding	KNOWN	tetratricopeptide repeat domain 39A [Source:MGI Symbol;Acc:MGI:2444350]
Rasgef1c	chr11	49901835	49980994	+	ENSMUSG00000020374.13	110.906	1.2202	0.173036	7.05168	1.76766e-12	2.01153e-11	protein_coding	KNOWN	RasGEF domain family, member 1C [Source:MGI Symbol;Acc:MGI:1921813]
Abhd15	chr11	77515121	77538607	+	ENSMUSG00000000686.11	14.8865	1.22059	0.282536	4.32012	1.55944e-05	7.90777e-05	protein_coding	KNOWN	abhydrolase domain containing 15 [Source:MGI Symbol;Acc:MGI:1914727]
Slc35d2	chr13	64096310	64129330	-	ENSMUSG00000033114.10	18.6788	1.22194	0.257689	4.7419	2.1172e-06	1.23719e-05	protein_coding	KNOWN	solute carrier family 35, member D2 [Source:MGI Symbol;Acc:MGI:1917734]
Kcnq1	chr7	143106362	143427042	+	ENSMUSG00000009545.11	3.01179	1.22609	0.264933	4.62792	3.69355e-06	2.06947e-05	protein_coding	KNOWN	potassium voltage-gated channel, subfamily Q, member 1 [Source:MGI Symbol;Acc:MGI:108083]
2410127L17Rik	chr19	18670780	18704788	+	ENSMUSG00000024726.9	428.666	1.22685	0.14873	8.24885	1.59932e-16	2.48986e-15	protein_coding	KNOWN	RIKEN cDNA 2410127L17 gene [Source:MGI Symbol;Acc:MGI:1914633]
Tspan8	chr10	115817284	115849893	+	ENSMUSG00000034127.11	1316.56	1.22862	0.0937441	13.1061	3.03961e-39	1.32892e-37	protein_coding	KNOWN	tetraspanin 8 [Source:MGI Symbol;Acc:MGI:2384918]
Stk32b	chr5	37446828	37717153	-	ENSMUSG00000029123.7	32.6927	1.22923	0.221431	5.55131	2.83544e-08	2.13919e-07	protein_coding	KNOWN	serine/threonine kinase 32B [Source:MGI Symbol;Acc:MGI:1927552]
Hist1h3i	chr13	21782960	21783370	-	ENSMUSG00000101972.1	13.1051	1.22927	0.27765	4.42739	9.53803e-06	4.99732e-05	protein_coding	KNOWN	NA
Prickle1	chr15	93499114	93595891	-	ENSMUSG00000036158.9	277.825	1.23239	0.121551	10.1388	3.71458e-24	8.9298e-23	protein_coding	KNOWN	prickle homolog 1 (Drosophila) [Source:MGI Symbol;Acc:MGI:1916034]
Hsd11b2	chr8	105518746	105523984	+	ENSMUSG00000031891.5	210.26	1.23337	0.0885217	13.933	3.9908e-44	2.06591e-42	protein_coding	KNOWN	hydroxysteroid 11-beta dehydrogenase 2 [Source:MGI Symbol;Acc:MGI:104720]
Xaf1	chr11	72301629	72313733	+	ENSMUSG00000040483.12	128.628	1.2371	0.155608	7.9501	1.86363e-15	2.6721e-14	protein_coding	KNOWN	XIAP associated factor 1 [Source:MGI Symbol;Acc:MGI:3772572]
Itga2b	chr11	102453297	102470122	-	ENSMUSG00000034664.10	63.3017	1.23738	0.213618	5.7925	6.93454e-09	5.61282e-08	protein_coding	KNOWN	integrin alpha 2b [Source:MGI Symbol;Acc:MGI:96601]
Gsta4	chr9	78191966	78209348	+	ENSMUSG00000032348.5	413.012	1.24017	0.155837	7.95809	1.74719e-15	2.50942e-14	protein_coding	KNOWN	glutathione S-transferase, alpha 4 [Source:MGI Symbol;Acc:MGI:1309515]
Tmem51	chr4	142030992	142084304	-	ENSMUSG00000040616.3	2.21115	1.24017	0.267616	4.63414	3.58428e-06	2.01159e-05	protein_coding	KNOWN	transmembrane protein 51 [Source:MGI Symbol;Acc:MGI:2384874]
Arap3	chr18	37972624	37997574	-	ENSMUSG00000024451.8	2055.31	1.24362	0.0605575	20.5361	1.02409e-93	1.69437e-91	protein_coding	KNOWN	ArfGAP with RhoGAP domain, ankyrin repeat and PH domain 3 [Source:MGI Symbol;Acc:MGI:2147274]
Sod1	chr16	90220742	90226322	+	ENSMUSG00000022982.9	11109.9	1.24418	0.0712895	17.4525	3.29668e-68	3.37181e-66	protein_coding	KNOWN	superoxide dismutase 1, soluble [Source:MGI Symbol;Acc:MGI:98351]
Dnajb3	chr1	88204732	88205782	-	ENSMUSG00000081984.3	119.576	1.2455	0.106058	11.7436	7.61971e-32	2.52633e-30	protein_coding	KNOWN	DnaJ (Hsp40) homolog, subfamily B, member 3 [Source:MGI Symbol;Acc:MGI:1306822]
Cracr2a	chr6	127577975	127629938	+	ENSMUSG00000061414.4	56.9265	1.25516	0.209625	5.98762	2.12928e-09	1.81943e-08	protein_coding	KNOWN	calcium release activated channel regulator 2A [Source:MGI Symbol;Acc:MGI:2685919]
Fnbp1l	chr3	122538719	122619715	-	ENSMUSG00000039735.12	58.623	1.25884	0.24954	5.04466	4.54338e-07	2.90873e-06	protein_coding	KNOWN	formin binding protein 1-like [Source:MGI Symbol;Acc:MGI:1925642]
Fhod1	chr8	105329163	105347953	-	ENSMUSG00000014778.7	273.149	1.25909	0.0778033	16.183	6.64447e-59	5.09691e-57	protein_coding	KNOWN	formin homology 2 domain containing 1 [Source:MGI Symbol;Acc:MGI:2679008]
BC049635	chr4	42868004	42874234	-	ENSMUSG00000050141.10	6.39397	1.25916	0.280827	4.48377	7.33371e-06	3.90915e-05	protein_coding	KNOWN	cDNA sequence BC049635 [Source:MGI Symbol;Acc:MGI:2679716]
Ccdc23	chr4	119195306	119201298	+	ENSMUSG00000028643.7	1644.35	1.2618	0.0350097	36.0414	1.88378e-284	1.32461e-281	protein_coding	KNOWN	coiled-coil domain containing 23 [Source:MGI Symbol;Acc:MGI:1916466]
Gm10399	chr5	117318745	117319242	-	ENSMUSG00000072688.1	2.80728	1.26837	0.267378	4.74372	2.09827e-06	1.22825e-05	protein_coding	KNOWN	predicted gene 10399 [Source:MGI Symbol;Acc:MGI:3704255]
Cacna2d2	chr9	107399612	107529343	+	ENSMUSG00000010066.12	2.39631	1.27401	0.26863	4.74263	2.10959e-06	1.23402e-05	protein_coding	KNOWN	calcium channel, voltage-dependent, alpha 2/delta subunit 2 [Source:MGI Symbol;Acc:MGI:1929813]
Ahdc1	chr4	133011260	133078110	+	ENSMUSG00000037692.11	308.08	1.28018	0.0833724	15.355	3.27932e-53	2.23152e-51	protein_coding	KNOWN	AT hook, DNA binding motif, containing 1 [Source:MGI Symbol;Acc:MGI:2444218]
Adamts7	chr9	90163069	90208071	+	ENSMUSG00000032363.12	11.7566	1.28381	0.281747	4.55662	5.19832e-06	2.8409e-05	protein_coding	KNOWN	a disintegrin-like and metallopeptidase (reprolysin type) with thrombospondin type 1 motif, 7 [Source:MGI Symbol;Acc:MGI:1347346]
Cd22	chr7	30865402	30880342	-	ENSMUSG00000030577.10	2.42025	1.28464	0.269064	4.77448	1.8017e-06	1.06611e-05	protein_coding	KNOWN	CD22 antigen [Source:MGI Symbol;Acc:MGI:88322]
Vwf	chr6	125546774	125686679	+	ENSMUSG00000001930.14	265.813	1.28642	0.270068	4.76333	1.90424e-06	1.12089e-05	protein_coding	KNOWN	Von Willebrand factor homolog [Source:MGI Symbol;Acc:MGI:98941]
Kcng2	chr18	80294546	80364254	-	ENSMUSG00000059852.7	215.772	1.28709	0.156406	8.22917	1.88521e-16	2.92146e-15	protein_coding	KNOWN	potassium voltage-gated channel, subfamily G, member 2 [Source:MGI Symbol;Acc:MGI:3694646]
Bzrap1	chr11	87760541	87785928	+	ENSMUSG00000034156.13	90.5559	1.28898	0.155274	8.3013	1.02979e-16	1.62116e-15	protein_coding	KNOWN	benzodiazepine receptor associated protein 1 [Source:MGI Symbol;Acc:MGI:2450877]
Irg1	chr14	103046977	103056573	+	ENSMUSG00000022126.6	13.4221	1.30275	0.274858	4.7397	2.14036e-06	1.24856e-05	protein_coding	KNOWN	immunoresponsive gene 1 [Source:MGI Symbol;Acc:MGI:103206]
Hes1	chr16	30064384	30067796	+	ENSMUSG00000022528.7	182.271	1.30355	0.154965	8.41188	4.03494e-17	6.51615e-16	protein_coding	KNOWN	hairy and enhancer of split 1 (Drosophila) [Source:MGI Symbol;Acc:MGI:104853]
Gm26737	chr9	44112923	44121947	+	ENSMUSG00000097467.1	87.3469	1.31155	0.214172	6.12381	9.13643e-10	8.07258e-09	lincRNA	KNOWN	predicted gene, 26737 [Source:MGI Symbol;Acc:MGI:5477231]
Arl5a	chr2	52397951	52424901	-	ENSMUSG00000036093.7	1952.26	1.31194	0.170621	7.68919	1.4807e-14	1.9911e-13	protein_coding	KNOWN	ADP-ribosylation factor-like 5A [Source:MGI Symbol;Acc:MGI:1922673]
Pkdrej	chr15	85814676	85821733	-	ENSMUSG00000052496.4	20.0237	1.31694	0.246055	5.3522	8.68893e-08	6.14304e-07	protein_coding	KNOWN	polycystic kidney disease (polycystin) and REJ (sperm receptor for egg jelly homolog, sea urchin) [Source:MGI Symbol;Acc:MGI:1338786]
Mvp	chr7	126986860	127014621	-	ENSMUSG00000030681.15	725.848	1.31854	0.0663896	19.8607	8.90228e-88	1.34138e-85	protein_coding	KNOWN	major vault protein [Source:MGI Symbol;Acc:MGI:1925638]
Myo5b	chr18	74440936	74771493	+	ENSMUSG00000025885.15	37.5078	1.31959	0.210202	6.27773	3.43543e-10	3.14747e-09	protein_coding	KNOWN	myosin VB [Source:MGI Symbol;Acc:MGI:106598]
Gm10676	chr7	18989554	18992774	-	ENSMUSG00000074355.2	15.3094	1.32232	0.22841	5.78922	7.07122e-09	5.71522e-08	protein_coding	KNOWN	predicted gene 10676 [Source:MGI Symbol;Acc:MGI:3704283]
Stk10	chr11	32533305	32624587	+	ENSMUSG00000020272.8	128.881	1.32354	0.141168	9.37566	6.8744e-21	1.36807e-19	protein_coding	KNOWN	serine/threonine kinase 10 [Source:MGI Symbol;Acc:MGI:1099439]
Llgl2	chr11	115824049	115855780	+	ENSMUSG00000020782.15	377.876	1.32424	0.0979145	13.5244	1.12257e-41	5.32148e-40	protein_coding	KNOWN	lethal giant larvae homolog 2 (Drosophila) [Source:MGI Symbol;Acc:MGI:1918843]
Dstn	chr2	143915320	143943324	+	ENSMUSG00000015932.8	854.499	1.32619	0.0928515	14.283	2.79493e-46	1.53639e-44	protein_coding	KNOWN	destrin [Source:MGI Symbol;Acc:MGI:1929270]
Abhd14b	chr9	106447788	106452922	+	ENSMUSG00000042073.11	38.2497	1.32813	0.196245	6.76771	1.3084e-11	1.37232e-10	protein_coding	KNOWN	abhydrolase domain containing 14b [Source:MGI Symbol;Acc:MGI:1923741]
Ctse	chr1	131638306	131675505	+	ENSMUSG00000004552.13	20027.3	1.32814	0.047381	28.0311	6.78496e-173	2.48919e-170	protein_coding	KNOWN	cathepsin E [Source:MGI Symbol;Acc:MGI:107361]
Sh3pxd2b	chr11	32347820	32428173	+	ENSMUSG00000040711.7	51.5166	1.33329	0.25119	5.30789	1.10904e-07	7.71757e-07	protein_coding	KNOWN	SH3 and PX domains 2B [Source:MGI Symbol;Acc:MGI:2442062]
A630072L19Rik	chr12	100941742	100949875	+	ENSMUSG00000097160.1	4.30748	1.33348	0.277252	4.80964	1.51204e-06	9.02944e-06	lincRNA	KNOWN	RIKEN cDNA A630072L19 gene [Source:MGI Symbol;Acc:MGI:3641830]
Hspb9	chr11	100713850	100714575	+	ENSMUSG00000017832.2	9.72771	1.33563	0.274685	4.86239	1.15976e-06	7.02516e-06	protein_coding	KNOWN	heat shock protein, alpha-crystallin-related, B9 [Source:MGI Symbol;Acc:MGI:1922732]
Zbed3	chr13	95325237	95337841	+	ENSMUSG00000041995.7	446.602	1.33861	0.139556	9.5919	8.6476e-22	1.81966e-20	protein_coding	KNOWN	zinc finger, BED domain containing 3 [Source:MGI Symbol;Acc:MGI:1919364]
Espn	chr4	152120331	152152371	-	ENSMUSG00000028943.14	227.425	1.33899	0.103903	12.8869	5.33618e-38	2.24013e-36	protein_coding	KNOWN	espin [Source:MGI Symbol;Acc:MGI:1861630]
Slc37a1	chr17	31295483	31350696	+	ENSMUSG00000024036.12	408.693	1.34148	0.125605	10.6802	1.26061e-26	3.39299e-25	protein_coding	KNOWN	solute carrier family 37 (glycerol-3-phosphate transporter), member 1 [Source:MGI Symbol;Acc:MGI:2446181]
Tigit	chr16	43648861	43664184	-	ENSMUSG00000071552.4	3.38841	1.34379	0.269494	4.98633	6.15373e-07	3.87255e-06	protein_coding	KNOWN	T cell immunoreceptor with Ig and ITIM domains [Source:MGI Symbol;Acc:MGI:3642260]
Ppap2c	chr10	79526430	79533787	-	ENSMUSG00000052151.8	284.921	1.34441	0.0749665	17.9334	6.46668e-72	7.13279e-70	protein_coding	KNOWN	phosphatidic acid phosphatase type 2C [Source:MGI Symbol;Acc:MGI:1354945]
Rassf8	chr6	145746748	145821079	+	ENSMUSG00000030259.9	9.87545	1.34635	0.275191	4.89241	9.96062e-07	6.09704e-06	protein_coding	KNOWN	Ras association (RalGDS/AF-6) domain family (N-terminal) member 8 [Source:MGI Symbol;Acc:MGI:1918573]
Grik5	chr7	25009853	25072369	-	ENSMUSG00000003378.8	165.23	1.3473	0.112486	11.9774	4.66553e-33	1.63352e-31	protein_coding	KNOWN	glutamate receptor, ionotropic, kainate 5 (gamma 2) [Source:MGI Symbol;Acc:MGI:95818]
Mob3a	chr10	80685256	80701820	-	ENSMUSG00000003348.9	358.381	1.34809	0.0775587	17.3815	1.13839e-67	1.14354e-65	protein_coding	KNOWN	MOB kinase activator 3A [Source:MGI Symbol;Acc:MGI:3050117]
Pygb	chr2	150786735	150831758	+	ENSMUSG00000033059.7	972.132	1.34838	0.0663223	20.3306	6.88866e-92	1.10717e-89	protein_coding	KNOWN	brain glycogen phosphorylase [Source:MGI Symbol;Acc:MGI:97828]
Tcn2	chr11	3917192	3932159	-	ENSMUSG00000020432.9	11.541	1.35028	0.279385	4.83305	1.3446e-06	8.0839e-06	protein_coding	KNOWN	transcobalamin 2 [Source:MGI Symbol;Acc:MGI:98534]
Tmtc1	chr6	148232430	148444389	-	ENSMUSG00000030306.11	4.92771	1.35066	0.268017	5.03946	4.66838e-07	2.9831e-06	protein_coding	KNOWN	transmembrane and tetratricopeptide repeat containing 1 [Source:MGI Symbol;Acc:MGI:3039590]
Hist1h3e	chr13	23561534	23562369	-	ENSMUSG00000069273.2	38.9171	1.36524	0.270099	5.0546	4.31287e-07	2.77167e-06	protein_coding	KNOWN	histone cluster 1, H3e [Source:MGI Symbol;Acc:MGI:2448326]
Gm2420	chr5	32724352	32736194	+	ENSMUSG00000082305.1	6.38054	1.36754	0.282452	4.84167	1.28755e-06	7.75196e-06	unprocessed_pseudogene	KNOWN	predicted gene 2420 [Source:MGI Symbol;Acc:MGI:3780587]
Ccdc62	chr5	123930679	123969895	+	ENSMUSG00000061882.9	31.2555	1.37065	0.246327	5.56435	2.63135e-08	1.99401e-07	protein_coding	KNOWN	coiled-coil domain containing 62 [Source:MGI Symbol;Acc:MGI:2684996]
Tceal3	chrX	136590842	136668378	+	ENSMUSG00000044550.8	2.90267	1.3753	0.277719	4.95212	7.34076e-07	4.57977e-06	protein_coding	KNOWN	transcription elongation factor A (SII)-like 3 [Source:MGI Symbol;Acc:MGI:1913354]
Plch2	chr4	154983115	155056784	-	ENSMUSG00000029055.14	6.59328	1.37945	0.281551	4.89949	9.60864e-07	5.89227e-06	protein_coding	KNOWN	phospholipase C, eta 2 [Source:MGI Symbol;Acc:MGI:2443078]
Szrd1	chr4	141113001	141139775	-	ENSMUSG00000040842.14	2931.38	1.38382	0.0368184	37.5851	0	0	protein_coding	KNOWN	SUZ RNA binding domain containing 1 [Source:MGI Symbol;Acc:MGI:1098672]
Tmbim1	chr1	74288247	74305622	-	ENSMUSG00000006301.14	539.049	1.38549	0.055169	25.1135	3.54273e-139	1.03081e-136	protein_coding	KNOWN	transmembrane BAX inhibitor motif containing 1 [Source:MGI Symbol;Acc:MGI:1916910]
1700110K17Rik	chr9	40323426	40343564	+	ENSMUSG00000087047.5	2.38006	1.39057	0.273534	5.08371	3.70133e-07	2.408e-06	processed_transcript	PUTATIVE	RIKEN cDNA 1700110K17 gene [Source:MGI Symbol;Acc:MGI:1920808]
Plcd3	chr11	103070304	103101658	-	ENSMUSG00000020937.11	16.7725	1.39213	0.267011	5.21378	1.85033e-07	1.24855e-06	protein_coding	KNOWN	phospholipase C, delta 3 [Source:MGI Symbol;Acc:MGI:107451]
Stard10	chr7	101317086	101346626	+	ENSMUSG00000030688.11	7216.89	1.39727	0.0865062	16.1523	1.0942e-58	8.3555e-57	protein_coding	KNOWN	START domain containing 10 [Source:MGI Symbol;Acc:MGI:1860093]
Arrdc4	chr7	68737045	68749241	-	ENSMUSG00000042659.11	57.1906	1.40148	0.237355	5.90455	3.53604e-09	2.94396e-08	protein_coding	KNOWN	arrestin domain containing 4 [Source:MGI Symbol;Acc:MGI:1913662]
6030498E09Rik	chrX	38772671	38962686	+	ENSMUSG00000051361.7	4.16816	1.40394	0.280995	4.99634	5.84301e-07	3.68623e-06	protein_coding	PUTATIVE	RIKEN cDNA 6030498E09 gene [Source:MGI Symbol;Acc:MGI:1925133]
Gcnt1	chr19	17326141	17356667	-	ENSMUSG00000038843.14	557.993	1.41049	0.272223	5.18139	2.20241e-07	1.46909e-06	protein_coding	KNOWN	glucosaminyl (N-acetyl) transferase 1, core 2 [Source:MGI Symbol;Acc:MGI:95676]
Tas1r1	chr4	152027914	152038568	-	ENSMUSG00000028950.2	6.76882	1.41241	0.281088	5.02478	5.04005e-07	3.20845e-06	protein_coding	KNOWN	taste receptor, type 1, member 1 [Source:MGI Symbol;Acc:MGI:1927505]
Ephx2	chr14	66084377	66124500	-	ENSMUSG00000022040.7	162.355	1.41348	0.134029	10.546	5.29778e-26	1.37759e-24	protein_coding	KNOWN	epoxide hydrolase 2, cytoplasmic [Source:MGI Symbol;Acc:MGI:99500]
Adcyap1r1	chr6	55451978	55501451	+	ENSMUSG00000029778.9	4.41587	1.41752	0.27102	5.2303	1.69236e-07	1.14608e-06	protein_coding	KNOWN	adenylate cyclase activating polypeptide 1 receptor 1 [Source:MGI Symbol;Acc:MGI:108449]
Scarb2	chr5	92443873	92505608	-	ENSMUSG00000029426.7	1878.54	1.42339	0.084968	16.7521	5.46826e-63	4.68439e-61	protein_coding	KNOWN	scavenger receptor class B, member 2 [Source:MGI Symbol;Acc:MGI:1196458]
4921514A10Rik	chr4	141115660	141118087	+	ENSMUSG00000097620.4	12.8011	1.43489	0.262395	5.46846	4.53964e-08	3.33817e-07	antisense	NOVEL	RIKEN cDNA 4921514A10 gene [Source:MGI Symbol;Acc:MGI:3704238]
Kremen2	chr17	23741200	23745829	-	ENSMUSG00000040680.8	4.98142	1.43716	0.271155	5.30014	1.15711e-07	8.02604e-07	protein_coding	KNOWN	kringle containing transmembrane protein 2 [Source:MGI Symbol;Acc:MGI:1920266]
Trappc10	chr10	78186725	78244642	-	ENSMUSG00000000374.7	7166.37	1.44435	0.046233	31.2406	2.99827e-214	1.33155e-211	protein_coding	KNOWN	trafficking protein particle complex 10 [Source:MGI Symbol;Acc:MGI:1336209]
Ptrh1	chr2	32775786	32777597	+	ENSMUSG00000053746.8	167.275	1.44438	0.140957	10.247	1.22136e-24	2.97858e-23	protein_coding	KNOWN	peptidyl-tRNA hydrolase 1 homolog (S. cerevisiae) [Source:MGI Symbol;Acc:MGI:1913779]
Fgf1	chr18	38838673	38929404	-	ENSMUSG00000036585.12	16.2934	1.4488	0.259297	5.58741	2.30478e-08	1.76077e-07	protein_coding	KNOWN	fibroblast growth factor 1 [Source:MGI Symbol;Acc:MGI:95515]
Ccdc158	chr5	92607954	92675271	-	ENSMUSG00000050050.13	16.188	1.45402	0.26549	5.47672	4.33287e-08	3.19727e-07	protein_coding	KNOWN	coiled-coil domain containing 158 [Source:MGI Symbol;Acc:MGI:2444555]
Kcnip2	chr19	45791839	45816061	-	ENSMUSG00000025221.12	42.7275	1.45437	0.243273	5.97833	2.25431e-09	1.92238e-08	protein_coding	KNOWN	Kv channel-interacting protein 2 [Source:MGI Symbol;Acc:MGI:2135916]
Slc27a4	chr2	29802634	29817522	+	ENSMUSG00000059316.2	570.478	1.4562	0.138731	10.4966	8.95713e-26	2.31132e-24	protein_coding	KNOWN	solute carrier family 27 (fatty acid transporter), member 4 [Source:MGI Symbol;Acc:MGI:1347347]
Afap1	chr5	35893319	36003923	+	ENSMUSG00000029094.8	5.06919	1.45912	0.281975	5.17465	2.28339e-07	1.52009e-06	protein_coding	KNOWN	actin filament associated protein 1 [Source:MGI Symbol;Acc:MGI:1917542]
Il15ra	chr2	11705290	11734317	+	ENSMUSG00000023206.13	46.9435	1.45966	0.163503	8.92745	4.35957e-19	7.86867e-18	protein_coding	KNOWN	interleukin 15 receptor, alpha chain [Source:MGI Symbol;Acc:MGI:104644]
Ppapdc3	chr2	32095528	32110820	+	ENSMUSG00000051373.5	43.2106	1.46714	0.192528	7.62042	2.52861e-14	3.33381e-13	protein_coding	KNOWN	phosphatidic acid phosphatase type 2 domain containing 3 [Source:MGI Symbol;Acc:MGI:2445183]
Lasp1	chr11	97799000	97838764	+	ENSMUSG00000038366.12	1292.98	1.46761	0.0661118	22.1989	3.52027e-109	7.52001e-107	protein_coding	KNOWN	LIM and SH3 protein 1 [Source:MGI Symbol;Acc:MGI:109656]
Creb3l4	chr3	90237500	90243512	-	ENSMUSG00000027938.8	6.10604	1.46813	0.278459	5.27233	1.34699e-07	9.2636e-07	protein_coding	KNOWN	cAMP responsive element binding protein 3-like 4 [Source:MGI Symbol;Acc:MGI:1916603]
Mpp7	chr18	7347962	7626863	-	ENSMUSG00000057440.7	634.704	1.46831	0.270018	5.43781	5.39408e-08	3.94259e-07	protein_coding	KNOWN	membrane protein, palmitoylated 7 (MAGUK p55 subfamily member 7) [Source:MGI Symbol;Acc:MGI:1922989]
Scrt1	chr15	76516203	76522129	-	ENSMUSG00000048385.8	4.86312	1.46908	0.279923	5.24815	1.5363e-07	1.04754e-06	protein_coding	KNOWN	scratch homolog 1, zinc finger protein (Drosophila) [Source:MGI Symbol;Acc:MGI:2176606]
Fam129b	chr2	32876114	32925254	+	ENSMUSG00000026796.13	734.949	1.47129	0.0849228	17.3251	3.04371e-67	2.98637e-65	protein_coding	KNOWN	family with sequence similarity 129, member B [Source:MGI Symbol;Acc:MGI:2442910]
Dsc2	chr18	20030633	20059554	-	ENSMUSG00000024331.8	2.93803	1.47167	0.274958	5.35235	8.68216e-08	6.14294e-07	protein_coding	KNOWN	desmocollin 2 [Source:MGI Symbol;Acc:MGI:103221]
Eif3j2	chr18	43475418	43477796	-	ENSMUSG00000043424.10	185.54	1.47256	0.278407	5.28922	1.22838e-07	8.49247e-07	protein_coding	NOVEL	eukaryotic translation initiation factor 3, subunit J2 [Source:MGI Symbol;Acc:MGI:3704486]
Serinc2	chr4	130253495	130279205	-	ENSMUSG00000023232.14	20.0008	1.47557	0.278238	5.30328	1.13741e-07	7.89269e-07	protein_coding	KNOWN	serine incorporator 2 [Source:MGI Symbol;Acc:MGI:1919132]
Gm38345	chr19	37432909	37434656	-	ENSMUSG00000102353.1	30.255	1.47753	0.277214	5.32992	9.82587e-08	6.8777e-07	TEC	KNOWN	NA
C1qtnf4	chr2	90885860	90890525	+	ENSMUSG00000040794.5	37.0452	1.47869	0.237372	6.22942	4.68177e-10	4.24098e-09	protein_coding	KNOWN	C1q and tumor necrosis factor related protein 4 [Source:MGI Symbol;Acc:MGI:1914695]
Mdga1	chr17	29827956	29970087	-	ENSMUSG00000043557.12	313.941	1.48969	0.269474	5.52816	3.23603e-08	2.42501e-07	protein_coding	KNOWN	MAM domain containing glycosylphosphatidylinositol anchor 1 [Source:MGI Symbol;Acc:MGI:1922012]
Gm28187	chr1	101892958	101895091	-	ENSMUSG00000099375.1	3.287	1.49097	0.279913	5.32655	1.00098e-07	6.99776e-07	lincRNA	NOVEL	NA
A730046J19Rik	chrX	144153695	144166274	+	ENSMUSG00000085139.1	31.9925	1.49165	0.252991	5.89608	3.72238e-09	3.08389e-08	lincRNA	KNOWN	RIKEN cDNA A730046J19 gene [Source:MGI Symbol;Acc:MGI:2442684]
Car5b	chrX	163976822	164027997	-	ENSMUSG00000031373.4	8.97474	1.49309	0.277725	5.37614	7.60998e-08	5.43257e-07	protein_coding	KNOWN	carbonic anhydrase 5b, mitochondrial [Source:MGI Symbol;Acc:MGI:1926249]
Ccdc74a	chr16	17646470	17650738	+	ENSMUSG00000041617.7	588.941	1.49647	0.113474	13.1878	1.03196e-39	4.55901e-38	protein_coding	KNOWN	coiled-coil domain containing 74A [Source:MGI Symbol;Acc:MGI:1919565]
Abtb2	chr2	103566310	103718423	+	ENSMUSG00000032724.5	65.4943	1.49729	0.191728	7.80943	5.74459e-15	7.93336e-14	protein_coding	KNOWN	ankyrin repeat and BTB (POZ) domain containing 2 [Source:MGI Symbol;Acc:MGI:2139365]
Dock8	chr19	24999529	25202432	+	ENSMUSG00000052085.6	823.774	1.50353	0.15563	9.66095	4.41768e-22	9.47304e-21	protein_coding	KNOWN	dedicator of cytokinesis 8 [Source:MGI Symbol;Acc:MGI:1921396]
Stat3	chr11	100885098	100939540	-	ENSMUSG00000004040.13	1138.06	1.50426	0.074781	20.1155	5.39903e-90	8.43649e-88	protein_coding	KNOWN	signal transducer and activator of transcription 3 [Source:MGI Symbol;Acc:MGI:103038]
Palm3	chr8	84021471	84030295	+	ENSMUSG00000047986.9	5.28836	1.50596	0.280036	5.37772	7.54331e-08	5.38726e-07	protein_coding	KNOWN	paralemmin 3 [Source:MGI Symbol;Acc:MGI:1921587]
Ndrg1	chr15	66929321	66969640	-	ENSMUSG00000005125.9	58.3398	1.50697	0.280857	5.36562	8.06737e-08	5.73001e-07	protein_coding	KNOWN	N-myc downstream regulated gene 1 [Source:MGI Symbol;Acc:MGI:1341799]
Zfyve16	chr13	92487108	92530868	-	ENSMUSG00000021706.11	300.87	1.51097	0.101211	14.9289	2.13782e-50	1.36143e-48	protein_coding	KNOWN	zinc finger, FYVE domain containing 16 [Source:MGI Symbol;Acc:MGI:2145181]
2610027K06Rik	chr11	85791661	85832223	-	ENSMUSG00000087013.4	8.79051	1.51377	0.262951	5.75686	8.56927e-09	6.8766e-08	processed_transcript	KNOWN	RIKEN cDNA 2610027K06 gene [Source:MGI Symbol;Acc:MGI:1917159]
Sowaha	chr11	53476573	53480274	-	ENSMUSG00000044352.6	499.686	1.51415	0.146313	10.3487	4.24246e-25	1.05598e-23	protein_coding	KNOWN	sosondowah ankyrin repeat domain family member A [Source:MGI Symbol;Acc:MGI:2687280]
Gm10638	chr8	86745699	86746603	+	ENSMUSG00000074178.2	6.01286	1.51615	0.279606	5.42246	5.87845e-08	4.2632e-07	protein_coding	KNOWN	predicted gene 10638 [Source:MGI Symbol;Acc:MGI:3704316]
Ntn3	chr17	24203848	24209387	-	ENSMUSG00000079662.1	84.1266	1.51669	0.144893	10.4677	1.21588e-25	3.11369e-24	protein_coding	KNOWN	netrin 3 [Source:MGI Symbol;Acc:MGI:1341188]
Trav17	chr14	53806639	53807115	+	ENSMUSG00000096397.4	14.6907	1.51848	0.265664	5.71577	1.09208e-08	8.68927e-08	TR_V_gene	KNOWN	T cell receptor alpha variable 17 [Source:MGI Symbol;Acc:MGI:3702128]
Dlg3	chrX	100767722	100818410	+	ENSMUSG00000000881.9	66.123	1.52147	0.282295	5.38965	7.05942e-08	5.06525e-07	protein_coding	KNOWN	discs, large homolog 3 (Drosophila) [Source:MGI Symbol;Acc:MGI:1888986]
Prr5	chr15	84669620	84703673	+	ENSMUSG00000036106.12	42.8033	1.53327	0.258371	5.93439	2.94948e-09	2.48133e-08	protein_coding	KNOWN	proline rich 5 (renal) [Source:MGI Symbol;Acc:MGI:1924714]
Abcb9	chr5	124061530	124095798	-	ENSMUSG00000029408.10	381.12	1.53503	0.129083	11.8918	1.30561e-32	4.50581e-31	protein_coding	KNOWN	ATP-binding cassette, sub-family B (MDR/TAP), member 9 [Source:MGI Symbol;Acc:MGI:1861729]
Trpc5os	chrX	144456581	144477066	+	ENSMUSG00000072934.7	9.16503	1.54182	0.281424	5.47865	4.28583e-08	3.16394e-07	antisense	NOVEL	transient receptor potential cation channel, subfamily C, member 5, opposite strand [Source:MGI Symbol;Acc:MGI:3641805]
Nrgn	chr9	37544492	37552904	-	ENSMUSG00000053310.8	130.239	1.54828	0.107664	14.3806	6.84661e-47	3.83865e-45	protein_coding	KNOWN	neurogranin [Source:MGI Symbol;Acc:MGI:1927184]
Cth	chr3	157894248	157925077	-	ENSMUSG00000028179.12	58.0556	1.55034	0.190256	8.14869	3.67875e-16	5.54804e-15	protein_coding	KNOWN	cystathionase (cystathionine gamma-lyase) [Source:MGI Symbol;Acc:MGI:1339968]
Sepn1	chr4	134537892	134552166	-	ENSMUSG00000050989.9	432.228	1.55894	0.200757	7.76535	8.14226e-15	1.10691e-13	protein_coding	KNOWN	selenoprotein N, 1 [Source:MGI Symbol;Acc:MGI:2151208]
Plxnd1	chr6	115954811	115995005	-	ENSMUSG00000030123.12	24.3649	1.5678	0.282552	5.5487	2.87797e-08	2.1701e-07	protein_coding	KNOWN	plexin D1 [Source:MGI Symbol;Acc:MGI:2154244]
Col18a1	chr10	77052178	77166548	-	ENSMUSG00000001435.11	1112.52	1.57142	0.093919	16.7317	7.70148e-63	6.49851e-61	protein_coding	KNOWN	collagen, type XVIII, alpha 1 [Source:MGI Symbol;Acc:MGI:88451]
Fbxo27	chr7	28692849	28699338	+	ENSMUSG00000037463.11	4.1762	1.5819	0.280064	5.64835	1.61997e-08	1.26101e-07	protein_coding	KNOWN	F-box protein 27 [Source:MGI Symbol;Acc:MGI:2685007]
Tnfsf13	chr11	69682846	69685784	-	ENSMUSG00000089669.4	52.5743	1.58214	0.281774	5.61495	1.96621e-08	1.51584e-07	protein_coding	KNOWN	tumor necrosis factor (ligand) superfamily, member 13 [Source:MGI Symbol;Acc:MGI:1916833]
Vstm5	chr9	15239045	15259393	+	ENSMUSG00000031937.6	34.4825	1.58535	0.262551	6.03825	1.55792e-09	1.35453e-08	protein_coding	KNOWN	V-set and transmembrane domain containing 5 [Source:MGI Symbol;Acc:MGI:1916387]
Arvcf	chr16	18348182	18407076	+	ENSMUSG00000000325.12	1136.47	1.59049	0.10715	14.8435	7.66719e-50	4.7746e-48	protein_coding	KNOWN	armadillo repeat gene deleted in velo-cardio-facial syndrome [Source:MGI Symbol;Acc:MGI:109620]
Lpl	chr8	68880491	68907448	+	ENSMUSG00000015568.12	189.173	1.59999	0.198398	8.06453	7.35182e-16	1.09024e-14	protein_coding	KNOWN	lipoprotein lipase [Source:MGI Symbol;Acc:MGI:96820]
Kctd1	chr18	14968685	15151446	-	ENSMUSG00000036225.11	99.2499	1.6012	0.142221	11.2585	2.10225e-29	6.33527e-28	protein_coding	KNOWN	potassium channel tetramerisation domain containing 1 [Source:MGI Symbol;Acc:MGI:1918269]
Parvb	chr15	84232043	84315688	+	ENSMUSG00000022438.6	8460.44	1.60723	0.0610054	26.3456	5.7595e-153	1.86918e-150	protein_coding	KNOWN	parvin, beta [Source:MGI Symbol;Acc:MGI:2153063]
Zfand4	chr6	116264222	116330298	+	ENSMUSG00000042213.13	104.701	1.61026	0.136382	11.807	3.59361e-32	1.20808e-30	protein_coding	KNOWN	zinc finger, AN1-type domain 4 [Source:MGI Symbol;Acc:MGI:1914742]
Lxn	chr3	67457998	67463926	-	ENSMUSG00000047557.2	62.3028	1.61231	0.164991	9.77209	1.4836e-22	3.26005e-21	protein_coding	KNOWN	latexin [Source:MGI Symbol;Acc:MGI:107633]
Dock4	chr12	40446053	40846486	+	ENSMUSG00000035954.9	5.2537	1.61262	0.28153	5.72805	1.0159e-08	8.10993e-08	protein_coding	KNOWN	dedicator of cytokinesis 4 [Source:MGI Symbol;Acc:MGI:1918006]
Cdc42ep2	chr19	5917556	5924816	-	ENSMUSG00000045664.4	78.782	1.61643	0.13941	11.5948	4.37899e-31	1.41842e-29	protein_coding	KNOWN	CDC42 effector protein (Rho GTPase binding) 2 [Source:MGI Symbol;Acc:MGI:1929744]
Trim30d	chr7	104470014	104507849	-	ENSMUSG00000057596.10	4.50235	1.61735	0.276857	5.84183	5.16295e-09	4.24196e-08	protein_coding	KNOWN	tripartite motif-containing 30D [Source:MGI Symbol;Acc:MGI:3035181]
Zg16	chr7	127050156	127051977	-	ENSMUSG00000049350.5	58.449	1.62256	0.190857	8.50142	1.87285e-17	3.08354e-16	protein_coding	KNOWN	zymogen granule protein 16 [Source:MGI Symbol;Acc:MGI:1916286]
Adcy9	chr16	4287529	4420498	-	ENSMUSG00000005580.8	463.409	1.63502	0.103288	15.8297	1.94123e-56	1.41819e-54	protein_coding	KNOWN	adenylate cyclase 9 [Source:MGI Symbol;Acc:MGI:108450]
Naip2	chr13	100144063	100202092	-	ENSMUSG00000078945.7	301.549	1.6355	0.274479	5.95856	2.54466e-09	2.15906e-08	protein_coding	KNOWN	NLR family, apoptosis inhibitory protein 2 [Source:MGI Symbol;Acc:MGI:1298226]
Pcna-ps2	chr19	9283238	9284494	+	ENSMUSG00000067608.4	386.685	1.64967	0.28086	5.87361	4.26396e-09	3.51876e-08	protein_coding	KNOWN	proliferating cell nuclear antigen pseudogene 2 [Source:MGI Symbol;Acc:MGI:97505]
Plvap	chr8	71497754	71511769	-	ENSMUSG00000034845.5	421.963	1.65142	0.122554	13.4751	2.19315e-41	1.02242e-39	protein_coding	KNOWN	plasmalemma vesicle associated protein [Source:MGI Symbol;Acc:MGI:1890497]
mmu-mir-703	chr5	98475556	98475664	-	ENSMUSG00000105814.1	14.8617	1.65576	0.257625	6.42701	1.30137e-10	1.24289e-09	miRNA	KNOWN	NA
Pisd-ps1	chr11	3125904	3131004	+	ENSMUSG00000082286.7	92.6933	1.65634	0.18283	9.05949	1.31063e-19	2.43057e-18	transcribed_unprocessed_pseudogene	KNOWN	phosphatidylserine decarboxylase, pseudogene 1 [Source:MGI Symbol;Acc:MGI:3842428]
Galns	chr8	122578238	122611487	-	ENSMUSG00000015027.10	131.195	1.65962	0.0980291	16.9298	2.71202e-64	2.39623e-62	protein_coding	KNOWN	galactosamine (N-acetyl)-6-sulfate sulfatase [Source:MGI Symbol;Acc:MGI:1355303]
Arap2	chr5	62602445	62766159	-	ENSMUSG00000037999.12	78.2268	1.66473	0.177058	9.40218	5.34436e-21	1.06735e-19	protein_coding	KNOWN	ArfGAP with RhoGAP domain, ankyrin repeat and PH domain 2 [Source:MGI Symbol;Acc:MGI:2684416]
Ehbp1	chr11	22005828	22342292	-	ENSMUSG00000042302.11	266.01	1.66475	0.155352	10.716	8.56314e-27	2.33083e-25	protein_coding	KNOWN	EH domain binding protein 1 [Source:MGI Symbol;Acc:MGI:2667252]
Ifngr2	chr16	91547072	91565169	+	ENSMUSG00000022965.7	214.033	1.66671	0.0808361	20.6183	1.8786e-94	3.17032e-92	protein_coding	KNOWN	interferon gamma receptor 2 [Source:MGI Symbol;Acc:MGI:107654]
Gadd45g	chr13	51846678	51848468	+	ENSMUSG00000021453.2	146.161	1.66722	0.165545	10.0711	7.41262e-24	1.76191e-22	protein_coding	KNOWN	growth arrest and DNA-damage-inducible 45 gamma [Source:MGI Symbol;Acc:MGI:1346325]
Tmprss3	chr17	31179272	31198975	-	ENSMUSG00000024034.9	107.92	1.67581	0.281522	5.95268	2.63784e-09	2.23139e-08	protein_coding	KNOWN	transmembrane protease, serine 3 [Source:MGI Symbol;Acc:MGI:2155445]
Lypd8	chr11	58379043	58390728	+	ENSMUSG00000013643.10	3.66253	1.6781	0.279104	6.01244	1.82756e-09	1.57356e-08	protein_coding	KNOWN	LY6/PLAUR domain containing 8 [Source:MGI Symbol;Acc:MGI:1917413]
Cfap44	chr16	44394796	44482428	+	ENSMUSG00000071550.10	16.1365	1.67835	0.257962	6.50618	7.70869e-11	7.52411e-10	protein_coding	KNOWN	cilia and flagella associated protein 44 [Source:MGI Symbol;Acc:MGI:1277238]
Dffb	chr4	153964449	153975126	-	ENSMUSG00000029027.5	907.698	1.68355	0.0580926	28.9805	1.1576e-184	4.65136e-182	protein_coding	KNOWN	DNA fragmentation factor, beta subunit [Source:MGI Symbol;Acc:MGI:1196287]
Ptprs	chr17	56412431	56476483	-	ENSMUSG00000013236.13	607.627	1.69727	0.177739	9.54918	1.30725e-21	2.73033e-20	protein_coding	KNOWN	protein tyrosine phosphatase, receptor type, S [Source:MGI Symbol;Acc:MGI:97815]
Mapre3	chr5	30814756	30866105	+	ENSMUSG00000029166.11	3.34183	1.70193	0.279956	6.07928	1.20727e-09	1.05619e-08	protein_coding	KNOWN	microtubule-associated protein, RP/EB family, member 3 [Source:MGI Symbol;Acc:MGI:2140967]
Efnb1	chrX	99136130	99148991	+	ENSMUSG00000031217.8	126.54	1.70413	0.187971	9.06589	1.23592e-19	2.29707e-18	protein_coding	KNOWN	ephrin B1 [Source:MGI Symbol;Acc:MGI:102708]
Shf	chr2	122348892	122369162	-	ENSMUSG00000033256.11	392.058	1.70667	0.10402	16.4072	1.69796e-60	1.35805e-58	protein_coding	KNOWN	Src homology 2 domain containing F [Source:MGI Symbol;Acc:MGI:3613669]
Hsd17b14	chr7	45554893	45567752	+	ENSMUSG00000030825.14	71.1736	1.71769	0.16235	10.5802	3.68301e-26	9.66633e-25	protein_coding	KNOWN	hydroxysteroid (17-beta) dehydrogenase 14 [Source:MGI Symbol;Acc:MGI:1913315]
Gdpd5	chr7	99381549	99460983	+	ENSMUSG00000035314.8	17.1397	1.71972	0.282105	6.09603	1.08733e-09	9.54727e-09	protein_coding	KNOWN	glycerophosphodiester phosphodiesterase domain containing 5 [Source:MGI Symbol;Acc:MGI:2686926]
Acsl6	chr11	54303798	54364756	+	ENSMUSG00000020333.14	2052.93	1.72282	0.221363	7.78275	7.09638e-15	9.71277e-14	protein_coding	KNOWN	acyl-CoA synthetase long-chain family member 6 [Source:MGI Symbol;Acc:MGI:894291]
Tppp3	chr8	105467493	105471526	-	ENSMUSG00000014846.9	131.786	1.73215	0.178194	9.72059	2.46348e-22	5.35743e-21	protein_coding	KNOWN	tubulin polymerization-promoting protein family member 3 [Source:MGI Symbol;Acc:MGI:1915221]
Kcp	chr6	29473162	29507952	-	ENSMUSG00000059022.11	6.02153	1.74328	0.280848	6.20721	5.39342e-10	4.84403e-09	protein_coding	KNOWN	kielin/chordin-like protein [Source:MGI Symbol;Acc:MGI:2141640]
Aim1	chr10	43950307	44148853	-	ENSMUSG00000019866.10	202.892	1.751	0.161993	10.8091	3.11655e-27	8.59393e-26	protein_coding	KNOWN	absent in melanoma 1 [Source:MGI Symbol;Acc:MGI:109544]
Pdlim7	chr13	55495795	55513676	-	ENSMUSG00000021493.12	338.139	1.75917	0.107345	16.388	2.32999e-60	1.83743e-58	protein_coding	KNOWN	PDZ and LIM domain 7 [Source:MGI Symbol;Acc:MGI:1914649]
Klf9	chr19	23141226	23166911	+	ENSMUSG00000033863.1	808.603	1.76056	0.275288	6.39534	1.60187e-10	1.51616e-09	protein_coding	KNOWN	Kruppel-like factor 9 [Source:MGI Symbol;Acc:MGI:1333856]
Lzts1	chr8	69132669	69184225	-	ENSMUSG00000036306.8	17.8409	1.76566	0.272408	6.48167	9.07127e-11	8.81328e-10	protein_coding	KNOWN	leucine zipper, putative tumor suppressor 1 [Source:MGI Symbol;Acc:MGI:2684762]
Gm11837	chr4	14929908	14953030	+	ENSMUSG00000086587.4	159.205	1.7667	0.149746	11.798	3.99888e-32	1.33634e-30	antisense	NOVEL	predicted gene 11837 [Source:MGI Symbol;Acc:MGI:3702175]
P4ha2	chr11	54100095	54131665	+	ENSMUSG00000018906.11	93.1179	1.77078	0.245029	7.22682	4.94438e-13	5.85964e-12	protein_coding	KNOWN	procollagen-proline, 2-oxoglutarate 4-dioxygenase (proline 4-hydroxylase), alpha II polypeptide [Source:MGI Symbol;Acc:MGI:894286]
Gm9522	chr15	39180511	39181441	+	ENSMUSG00000098021.1	9.61697	1.77932	0.280734	6.33811	2.32595e-10	2.17106e-09	processed_pseudogene	KNOWN	predicted gene 9522 [Source:MGI Symbol;Acc:MGI:3779931]
Kctd14	chr7	97451334	97459553	+	ENSMUSG00000051727.11	453.969	1.7922	0.0627759	28.5492	2.87376e-179	1.12785e-176	protein_coding	KNOWN	potassium channel tetramerisation domain containing 14 [Source:MGI Symbol;Acc:MGI:1289222]
Chst14	chr2	118926496	118928585	+	ENSMUSG00000074916.5	233.82	1.79362	0.15404	11.6438	2.46673e-31	8.02091e-30	protein_coding	KNOWN	carbohydrate (N-acetylgalactosamine 4-0) sulfotransferase 14 [Source:MGI Symbol;Acc:MGI:1919386]
Myo1e	chr9	70207350	70400067	+	ENSMUSG00000032220.9	7.83904	1.79704	0.279143	6.4377	1.21299e-10	1.16309e-09	protein_coding	KNOWN	myosin IE [Source:MGI Symbol;Acc:MGI:106621]
Enpp5	chr17	44078813	44086567	+	ENSMUSG00000023960.10	200.153	1.79797	0.139988	12.8438	9.31981e-38	3.84822e-36	protein_coding	KNOWN	ectonucleotide pyrophosphatase/phosphodiesterase 5 [Source:MGI Symbol;Acc:MGI:1933830]
Kremen1	chr11	5191552	5261558	-	ENSMUSG00000020393.13	60.409	1.80174	0.209864	8.58523	9.06521e-18	1.51921e-16	protein_coding	KNOWN	kringle containing transmembrane protein 1 [Source:MGI Symbol;Acc:MGI:1933988]
Slc44a2	chr9	21337828	21355025	+	ENSMUSG00000057193.7	1867.18	1.80186	0.0644216	27.9698	3.79048e-172	1.36102e-169	protein_coding	KNOWN	solute carrier family 44, member 2 [Source:MGI Symbol;Acc:MGI:1915932]
Crim1	chr17	78200248	78376592	+	ENSMUSG00000024074.7	154.37	1.80702	0.150925	11.973	4.91944e-33	1.7153e-31	protein_coding	KNOWN	cysteine rich transmembrane BMP regulator 1 (chordin like) [Source:MGI Symbol;Acc:MGI:1354756]
Adgra2	chr8	27085583	27123436	+	ENSMUSG00000031486.11	22.9612	1.81004	0.242996	7.44884	9.41619e-14	1.18411e-12	protein_coding	KNOWN	G protein-coupled receptor 124 [Source:MGI Symbol;Acc:MGI:1925810]
Tceal1	chrX	136707982	136711478	+	ENSMUSG00000049536.5	3.97636	1.81071	0.280996	6.44389	1.16453e-10	1.12301e-09	protein_coding	KNOWN	transcription elongation factor A (SII)-like 1 [Source:MGI Symbol;Acc:MGI:2385317]
Slc35f6	chr5	30647933	30659729	+	ENSMUSG00000029175.14	903.264	1.81222	0.0737503	24.5725	2.48924e-133	6.46282e-131	protein_coding	KNOWN	solute carrier family 35, member F6 [Source:MGI Symbol;Acc:MGI:1922169]
Cpq	chr15	33083129	33594552	+	ENSMUSG00000039007.9	101.989	1.81377	0.166809	10.8733	1.54474e-27	4.29475e-26	protein_coding	KNOWN	carboxypeptidase Q [Source:MGI Symbol;Acc:MGI:1889205]
Arntl	chr7	113207465	113314122	+	ENSMUSG00000055116.7	172.824	1.8155	0.261775	6.93536	4.05197e-12	4.46935e-11	protein_coding	KNOWN	aryl hydrocarbon receptor nuclear translocator-like [Source:MGI Symbol;Acc:MGI:1096381]
P2ry2	chr7	100996572	101011991	-	ENSMUSG00000032860.4	20.7518	1.83538	0.279004	6.57831	4.75835e-11	4.73757e-10	protein_coding	KNOWN	purinergic receptor P2Y, G-protein coupled 2 [Source:MGI Symbol;Acc:MGI:105107]
Pitpnm1	chr19	4099998	4113965	+	ENSMUSG00000024851.10	1464.45	1.83823	0.046634	39.4183	0	0	protein_coding	KNOWN	phosphatidylinositol transfer protein, membrane-associated 1 [Source:MGI Symbol;Acc:MGI:1197524]
Lrrc10b	chr19	10455371	10457447	-	ENSMUSG00000090291.2	5.78906	1.83839	0.280184	6.56136	5.33208e-11	5.28387e-10	protein_coding	KNOWN	leucine rich repeat containing 10B [Source:MGI Symbol;Acc:MGI:2685551]
Pkp2	chr16	16213318	16272712	+	ENSMUSG00000041957.12	186.316	1.84104	0.147023	12.5221	5.65237e-36	2.19286e-34	protein_coding	KNOWN	plakophilin 2 [Source:MGI Symbol;Acc:MGI:1914701]
Gnaq	chr19	16132831	16387463	+	ENSMUSG00000024639.5	55.7018	1.84593	0.239583	7.70474	1.31106e-14	1.77003e-13	protein_coding	KNOWN	guanine nucleotide binding protein, alpha q polypeptide [Source:MGI Symbol;Acc:MGI:95776]
Grap2	chr15	80623505	80650559	+	ENSMUSG00000042351.8	117.894	1.84969	0.221012	8.36921	5.80049e-17	9.29621e-16	protein_coding	KNOWN	GRB2-related adaptor protein 2 [Source:MGI Symbol;Acc:MGI:1333842]
P2rx7	chr5	122643911	122691432	+	ENSMUSG00000029468.14	39.3363	1.85265	0.239852	7.72417	1.12583e-14	1.52362e-13	protein_coding	KNOWN	purinergic receptor P2X, ligand-gated ion channel, 7 [Source:MGI Symbol;Acc:MGI:1339957]
9030204H09Rik	chr2	35819190	35823385	+	ENSMUSG00000086449.1	107.525	1.85529	0.278892	6.65235	2.88453e-11	2.9272e-10	antisense	NOVEL	RIKEN cDNA 9030204H09 gene [Source:MGI Symbol;Acc:MGI:1924915]
Gna14	chr19	16435667	16610818	+	ENSMUSG00000024697.3	174.885	1.8618	0.107544	17.3119	3.82362e-67	3.72991e-65	protein_coding	KNOWN	guanine nucleotide binding protein, alpha 14 [Source:MGI Symbol;Acc:MGI:95769]
Impdh1	chr6	29200434	29216364	-	ENSMUSG00000003500.10	1970.08	1.8622	0.035953	51.7953	0	0	protein_coding	KNOWN	inosine 5'-phosphate dehydrogenase 1 [Source:MGI Symbol;Acc:MGI:96567]
Tnik	chr3	28263214	28675858	+	ENSMUSG00000027692.13	268.642	1.86255	0.0981653	18.9737	2.81645e-80	3.65619e-78	protein_coding	KNOWN	TRAF2 and NCK interacting kinase [Source:MGI Symbol;Acc:MGI:1916264]
Itga6	chr2	71745616	71858416	+	ENSMUSG00000027111.12	824.039	1.8676	0.100851	18.5184	1.46721e-76	1.78134e-74	protein_coding	KNOWN	integrin alpha 6 [Source:MGI Symbol;Acc:MGI:96605]
Cap2	chr13	46501848	46649642	+	ENSMUSG00000021373.12	569.849	1.86885	0.196965	9.48821	2.3504e-21	4.80791e-20	protein_coding	KNOWN	CAP, adenylate cyclase-associated protein, 2 (yeast) [Source:MGI Symbol;Acc:MGI:1914502]
Cacna1e	chr1	154390731	154884501	-	ENSMUSG00000004110.11	68.3384	1.90233	0.186312	10.2105	1.7801e-24	4.31004e-23	protein_coding	KNOWN	calcium channel, voltage-dependent, R type, alpha 1E subunit [Source:MGI Symbol;Acc:MGI:106217]
Paqr4	chr17	23736186	23740330	-	ENSMUSG00000023909.3	479.496	1.92352	0.210387	9.14274	6.08906e-20	1.1533e-18	protein_coding	KNOWN	progestin and adipoQ receptor family member IV [Source:MGI Symbol;Acc:MGI:1923748]
Ebpl	chr14	61339763	61360445	-	ENSMUSG00000021928.8	160.636	1.93167	0.117291	16.4691	6.12154e-61	4.94293e-59	protein_coding	KNOWN	emopamil binding protein-like [Source:MGI Symbol;Acc:MGI:1915427]
Cdyl2	chr8	116568724	116732991	-	ENSMUSG00000031758.9	63.423	1.94086	0.15632	12.4159	2.14259e-35	8.14379e-34	protein_coding	KNOWN	chromodomain protein, Y chromosome-like 2 [Source:MGI Symbol;Acc:MGI:1923046]
Pkdcc	chr17	83215292	83225070	+	ENSMUSG00000024247.11	4.89076	1.96789	0.282037	6.97742	3.00655e-12	3.35129e-11	protein_coding	KNOWN	protein kinase domain containing, cytoplasmic [Source:MGI Symbol;Acc:MGI:2147077]
Tmem121	chr12	113185930	113189523	+	ENSMUSG00000049036.7	5.11399	2.00955	0.282433	7.11514	1.11798e-12	1.29581e-11	protein_coding	KNOWN	transmembrane protein 121 [Source:MGI Symbol;Acc:MGI:1916445]
1700019L03Rik	chr2	32777381	32784428	-	ENSMUSG00000038987.8	18.9683	2.01244	0.230471	8.73186	2.50529e-18	4.33188e-17	protein_coding	NOVEL	RIKEN cDNA 1700019L03 gene [Source:MGI Symbol;Acc:MGI:2447809]
Tfeb	chr17	47737030	47792419	+	ENSMUSG00000023990.15	437.581	2.01347	0.107745	18.6875	6.2628e-78	7.88739e-76	protein_coding	KNOWN	transcription factor EB [Source:MGI Symbol;Acc:MGI:103270]
Rfx5	chr3	94954075	94961561	+	ENSMUSG00000005774.9	695.539	2.03103	0.0981758	20.6877	4.47494e-95	7.70603e-93	protein_coding	KNOWN	regulatory factor X, 5 (influences HLA class II expression) [Source:MGI Symbol;Acc:MGI:1858421]
Il27ra	chr8	84030287	84042575	-	ENSMUSG00000005465.8	287.506	2.04136	0.100352	20.3421	5.45918e-92	8.85858e-90	protein_coding	KNOWN	interleukin 27 receptor, alpha [Source:MGI Symbol;Acc:MGI:1355318]
Pde1c	chr6	56069821	56369634	-	ENSMUSG00000004347.13	5.64666	2.04991	0.282294	7.26162	3.82494e-13	4.57799e-12	protein_coding	KNOWN	phosphodiesterase 1C [Source:MGI Symbol;Acc:MGI:108413]
Sorl1	chr9	41964720	42124297	-	ENSMUSG00000049313.8	32.5122	2.0711	0.207428	9.98468	1.77869e-23	4.1007e-22	protein_coding	KNOWN	sortilin-related receptor, LDLR class A repeats-containing [Source:MGI Symbol;Acc:MGI:1202296]
Fgf15	chr7	144896532	144900953	+	ENSMUSG00000031073.5	5.29134	2.0731	0.282079	7.34936	1.99153e-13	2.43367e-12	protein_coding	KNOWN	fibroblast growth factor 15 [Source:MGI Symbol;Acc:MGI:1096383]
Susd3	chr13	49230690	49248706	-	ENSMUSG00000021384.11	13.0266	2.07988	0.278758	7.46122	8.57253e-14	1.08205e-12	protein_coding	KNOWN	sushi domain containing 3 [Source:MGI Symbol;Acc:MGI:1913579]
1110007C09Rik	chr13	49202951	49216026	-	ENSMUSG00000037960.10	132.235	2.08329	0.107807	19.3244	3.35124e-83	4.52444e-81	protein_coding	KNOWN	RIKEN cDNA 1110007C09 gene [Source:MGI Symbol;Acc:MGI:1915730]
Ttc7b	chr12	100300771	100520822	-	ENSMUSG00000033530.7	323.542	2.08339	0.152073	13.6999	1.01664e-42	5.10619e-41	protein_coding	KNOWN	tetratricopeptide repeat domain 7B [Source:MGI Symbol;Acc:MGI:2144724]
Apol8	chr15	77747799	77755229	-	ENSMUSG00000056656.5	4195.8	2.09273	0.186219	11.238	2.65264e-29	7.90918e-28	protein_coding	KNOWN	apolipoprotein L 8 [Source:MGI Symbol;Acc:MGI:2444921]
Lrrc16a	chr13	24012344	24280795	-	ENSMUSG00000021338.14	13.5407	2.09911	0.270163	7.76979	7.86167e-15	1.07168e-13	protein_coding	KNOWN	leucine rich repeat containing 16A [Source:MGI Symbol;Acc:MGI:1915982]
C77080	chr4	129219578	129261404	-	ENSMUSG00000050390.9	162.203	2.11059	0.141228	14.9445	1.69133e-50	1.08528e-48	protein_coding	KNOWN	expressed sequence C77080 [Source:MGI Symbol;Acc:MGI:2140651]
Xlr4a	chrX	73074345	73082478	-	ENSMUSG00000079845.5	40.3676	2.11109	0.173289	12.1824	3.85544e-34	1.40528e-32	protein_coding	KNOWN	X-linked lymphocyte-regulated 4A [Source:MGI Symbol;Acc:MGI:3574098]
Ypel2	chr11	86936425	86993707	-	ENSMUSG00000018427.7	30.7587	2.1167	0.219171	9.65774	4.55829e-22	9.76214e-21	protein_coding	KNOWN	yippee-like 2 (Drosophila) [Source:MGI Symbol;Acc:MGI:1925114]
Arhgap18	chr10	26753421	26918648	+	ENSMUSG00000039031.12	847.504	2.11866	0.113778	18.6211	2.16911e-77	2.71155e-75	protein_coding	KNOWN	Rho GTPase activating protein 18 [Source:MGI Symbol;Acc:MGI:1921160]
Sgk1	chr10	21882184	21999903	+	ENSMUSG00000019970.12	65.6722	2.13262	0.21526	9.9072	3.87361e-23	8.77464e-22	protein_coding	KNOWN	serum/glucocorticoid regulated kinase 1 [Source:MGI Symbol;Acc:MGI:1340062]
Il20ra	chr10	19712587	19760053	+	ENSMUSG00000020007.3	30.6448	2.13834	0.207022	10.3291	5.20693e-25	1.29034e-23	protein_coding	KNOWN	interleukin 20 receptor, alpha [Source:MGI Symbol;Acc:MGI:3605069]
Nwd1	chr8	72646711	72714746	+	ENSMUSG00000048148.13	45.4407	2.13999	0.180073	11.884	1.43375e-32	4.93796e-31	protein_coding	KNOWN	NACHT and WD repeat domain containing 1 [Source:MGI Symbol;Acc:MGI:2442268]
Vwa5b2	chr16	20589471	20605377	+	ENSMUSG00000046613.15	23.8969	2.14032	0.228366	9.37233	7.09462e-21	1.41023e-19	protein_coding	KNOWN	von Willebrand factor A domain containing 5B2 [Source:MGI Symbol;Acc:MGI:2681859]
Zbtb16	chr9	48654311	48835945	-	ENSMUSG00000066687.4	11.4905	2.14262	0.277341	7.72556	1.11366e-14	1.50836e-13	protein_coding	KNOWN	zinc finger and BTB domain containing 16 [Source:MGI Symbol;Acc:MGI:103222]
Cdc42bpg	chr19	6306456	6325652	+	ENSMUSG00000024769.7	985.278	2.15351	0.097541	22.078	5.14271e-108	1.07146e-105	protein_coding	KNOWN	CDC42 binding protein kinase gamma (DMPK-like) [Source:MGI Symbol;Acc:MGI:2652845]
Ccdc160	chrX	52791200	52799468	+	ENSMUSG00000073207.1	13.5974	2.15928	0.275249	7.84483	4.33549e-15	6.05175e-14	protein_coding	KNOWN	coiled-coil domain containing 160 [Source:MGI Symbol;Acc:MGI:3588225]
Creb3l2	chr6	37327255	37442146	-	ENSMUSG00000038648.5	332.149	2.16615	0.16044	13.5014	1.53528e-41	7.23727e-40	protein_coding	KNOWN	cAMP responsive element binding protein 3-like 2 [Source:MGI Symbol;Acc:MGI:2442695]
Slc9b1	chr3	135348029	135397827	+	ENSMUSG00000050150.13	9.83107	2.16623	0.27946	7.75148	9.08289e-15	1.23218e-13	protein_coding	KNOWN	solute carrier family 9, subfamily B (NHA1, cation proton antiporter 1), member 1 [Source:MGI Symbol;Acc:MGI:1921696]
Homer3	chr8	70282827	70294361	+	ENSMUSG00000003573.12	136.768	2.174	0.125919	17.2651	8.60919e-67	8.2084e-65	protein_coding	KNOWN	homer homolog 3 (Drosophila) [Source:MGI Symbol;Acc:MGI:1347359]
Lrrc8e	chr8	4226827	4237470	+	ENSMUSG00000046589.6	29.0824	2.18224	0.229977	9.48897	2.33322e-21	4.77857e-20	protein_coding	KNOWN	leucine rich repeat containing 8 family, member E [Source:MGI Symbol;Acc:MGI:1919517]
Pdzk1ip1	chr4	115088708	115093899	+	ENSMUSG00000028716.12	331.566	2.19533	0.116597	18.8284	4.41841e-79	5.69199e-77	protein_coding	KNOWN	PDZK1 interacting protein 1 [Source:MGI Symbol;Acc:MGI:1914432]
Mroh5	chr15	73761410	73839699	-	ENSMUSG00000072487.7	5.52908	2.19668	0.282523	7.77521	7.53228e-15	1.02761e-13	protein_coding	KNOWN	maestro heat-like repeat family member 5 [Source:MGI Symbol;Acc:MGI:2685474]
1500002C15Rik	chr4	155732545	155734727	-	ENSMUSG00000096221.3	55.6073	2.19799	0.192603	11.412	3.64208e-30	1.13402e-28	antisense	KNOWN	RIKEN cDNA 1500002C15 gene [Source:MGI Symbol;Acc:MGI:1916196]
Cds1	chr5	101765130	101823858	+	ENSMUSG00000029330.8	4.96393	2.20092	0.28241	7.79335	6.52552e-15	8.96051e-14	protein_coding	KNOWN	CDP-diacylglycerol synthase 1 [Source:MGI Symbol;Acc:MGI:1921846]
Parvg	chr15	84324026	84342978	+	ENSMUSG00000022439.6	2966.65	2.20345	0.0889843	24.7623	2.28742e-135	6.22621e-133	protein_coding	KNOWN	parvin, gamma [Source:MGI Symbol;Acc:MGI:2158329]
Tmod1	chr4	46038935	46116032	+	ENSMUSG00000028328.10	573.041	2.21159	0.208684	10.5978	3.05181e-26	8.08514e-25	protein_coding	KNOWN	tropomodulin 1 [Source:MGI Symbol;Acc:MGI:98775]
Rras2	chr7	114046785	114117781	-	ENSMUSG00000055723.5	126.503	2.21483	0.257058	8.61607	6.92939e-18	1.16824e-16	protein_coding	KNOWN	related RAS viral (r-ras) oncogene homolog 2 [Source:MGI Symbol;Acc:MGI:1914172]
Lzts2	chr19	45015176	45027104	+	ENSMUSG00000035342.10	160.937	2.26306	0.178749	12.6606	9.77714e-37	3.90993e-35	protein_coding	KNOWN	leucine zipper, putative tumor suppressor 2 [Source:MGI Symbol;Acc:MGI:2385095]
Cela1	chr15	100674425	100687920	-	ENSMUSG00000023031.7	1944.48	2.26307	0.13124	17.2437	1.24819e-66	1.1834e-64	protein_coding	KNOWN	chymotrypsin-like elastase family, member 1 [Source:MGI Symbol;Acc:MGI:95314]
Aldh1a7	chr19	20692953	20727562	-	ENSMUSG00000024747.3	642.833	2.27095	0.0648878	34.9981	2.40525e-268	1.50337e-265	protein_coding	KNOWN	aldehyde dehydrogenase family 1, subfamily A7 [Source:MGI Symbol;Acc:MGI:1347050]
Phlda2	chr7	143501545	143502541	-	ENSMUSG00000010760.4	188.62	2.27851	0.172412	13.2155	7.14284e-40	3.18054e-38	protein_coding	KNOWN	pleckstrin homology-like domain, family A, member 2 [Source:MGI Symbol;Acc:MGI:1202307]
Rbfox2	chr15	77078990	77307053	-	ENSMUSG00000033565.13	11.6799	2.2866	0.279153	8.1912	2.58624e-16	3.97211e-15	protein_coding	KNOWN	RNA binding protein, fox-1 homolog (C. elegans) 2 [Source:MGI Symbol;Acc:MGI:1933973]
Hhex	chr19	37434810	37440731	+	ENSMUSG00000024986.8	171.253	2.29072	0.194053	11.8046	3.69542e-32	1.23984e-30	protein_coding	KNOWN	hematopoietically expressed homeobox [Source:MGI Symbol;Acc:MGI:96086]
Dgki	chr6	36846022	37300184	-	ENSMUSG00000038665.12	6.96398	2.29108	0.282479	8.1106	5.03725e-16	7.54291e-15	protein_coding	KNOWN	diacylglycerol kinase, iota [Source:MGI Symbol;Acc:MGI:2443430]
Fhl3	chr4	124700701	124708611	+	ENSMUSG00000032643.9	67.9801	2.29192	0.207	11.0721	1.71385e-28	4.96106e-27	protein_coding	KNOWN	four and a half LIM domains 3 [Source:MGI Symbol;Acc:MGI:1341092]
Ttc16	chr2	32757026	32775633	-	ENSMUSG00000039021.12	24.8492	2.30216	0.237492	9.69362	3.2095e-22	6.91744e-21	protein_coding	KNOWN	tetratricopeptide repeat domain 16 [Source:MGI Symbol;Acc:MGI:2443048]
St5	chr7	109523911	109617147	-	ENSMUSG00000031024.9	2445.44	2.32991	0.0826953	28.1746	1.19772e-174	4.49173e-172	protein_coding	KNOWN	suppression of tumorigenicity 5 [Source:MGI Symbol;Acc:MGI:108517]
Pcbp4	chr9	106453291	106464012	+	ENSMUSG00000023495.9	107.031	2.34988	0.224375	10.473	1.1494e-25	2.94792e-24	protein_coding	KNOWN	poly(rC) binding protein 4 [Source:MGI Symbol;Acc:MGI:1890471]
Elfn2	chr15	78670022	78718113	-	ENSMUSG00000043460.6	7.30617	2.35729	0.282291	8.35059	6.79253e-17	1.07837e-15	protein_coding	KNOWN	leucine rich repeat and fibronectin type III, extracellular 2 [Source:MGI Symbol;Acc:MGI:3608416]
Nol4l	chr2	153407462	153529971	-	ENSMUSG00000061411.9	946.383	2.39149	0.155141	15.4149	1.29893e-53	8.9839e-52	protein_coding	KNOWN	nucleolar protein 4-like [Source:MGI Symbol;Acc:MGI:1918765]
Ltc4s	chr11	50236469	50238616	-	ENSMUSG00000020377.11	12.2098	2.39824	0.274444	8.73853	2.3616e-18	4.09183e-17	protein_coding	KNOWN	leukotriene C4 synthase [Source:MGI Symbol;Acc:MGI:107498]
Ankrd6	chr4	32804035	32950841	-	ENSMUSG00000040183.10	253.916	2.41731	0.114081	21.1895	1.19465e-99	2.1914e-97	protein_coding	KNOWN	ankyrin repeat domain 6 [Source:MGI Symbol;Acc:MGI:2154278]
Fam105a	chr15	27655071	27681542	-	ENSMUSG00000056069.8	32.2376	2.43047	0.222706	10.9134	9.95107e-28	2.78037e-26	protein_coding	KNOWN	family with sequence similarity 105, member A [Source:MGI Symbol;Acc:MGI:2687281]
Cebpd	chr16	15887286	15888466	+	ENSMUSG00000071637.4	150.936	2.43979	0.271543	8.98492	2.58928e-19	4.75481e-18	pseudogene	KNOWN	CCAAT/enhancer binding protein (C/EBP), delta [Source:MGI Symbol;Acc:MGI:103573]
Tdpx-ps1	chr1	99790429	99791025	-	ENSMUSG00000082431.3	50.2282	2.46498	0.188336	13.0882	3.84476e-39	1.67227e-37	processed_pseudogene	KNOWN	thioredoxin peroxidase, pseudogene 1 [Source:MGI Symbol;Acc:MGI:1321403]
2900026A02Rik	chr5	113086323	113163351	-	ENSMUSG00000051339.8	201.852	2.46613	0.196453	12.5533	3.81384e-36	1.4968e-34	protein_coding	KNOWN	RIKEN cDNA 2900026A02 gene [Source:MGI Symbol;Acc:MGI:1920194]
Ltbp4	chr7	27305136	27337692	-	ENSMUSG00000040488.13	84.7119	2.48494	0.219928	11.2989	1.32899e-29	4.03383e-28	protein_coding	KNOWN	latent transforming growth factor beta binding protein 4 [Source:MGI Symbol;Acc:MGI:1321395]
Myrf	chr19	10208272	10240748	-	ENSMUSG00000036098.12	10.5671	2.48957	0.279021	8.9225	4.55882e-19	8.21075e-18	protein_coding	KNOWN	myelin regulatory factor [Source:MGI Symbol;Acc:MGI:2684944]
Shisa5	chr9	109038565	109057777	+	ENSMUSG00000025647.13	1048.6	2.50569	0.0631795	39.6599	0	0	protein_coding	KNOWN	shisa family member 5 [Source:MGI Symbol;Acc:MGI:1915044]
Bgn	chrX	73483602	73495933	+	ENSMUSG00000031375.14	6.6509	2.51771	0.280602	8.97252	2.89804e-19	5.31023e-18	protein_coding	KNOWN	biglycan [Source:MGI Symbol;Acc:MGI:88158]
Alox5	chr6	116410077	116461178	-	ENSMUSG00000025701.9	17.1608	2.52005	0.277183	9.09166	9.75402e-20	1.82696e-18	protein_coding	KNOWN	arachidonate 5-lipoxygenase [Source:MGI Symbol;Acc:MGI:87999]
Ubash3b	chr9	41011098	41161697	-	ENSMUSG00000032020.12	390.158	2.53263	0.126186	20.0706	1.33398e-89	2.06534e-87	protein_coding	KNOWN	ubiquitin associated and SH3 domain containing, B [Source:MGI Symbol;Acc:MGI:1920078]
Rln3	chr8	84042929	84045000	-	ENSMUSG00000045232.4	12.4228	2.53782	0.273827	9.26795	1.8976e-20	3.6809e-19	protein_coding	KNOWN	relaxin 3 [Source:MGI Symbol;Acc:MGI:2158015]
Nptxr	chr15	79786352	79804766	-	ENSMUSG00000022421.15	60.7036	2.53823	0.178241	14.2405	5.13842e-46	2.78829e-44	protein_coding	KNOWN	neuronal pentraxin receptor [Source:MGI Symbol;Acc:MGI:1920590]
Psap	chr10	60277627	60302597	+	ENSMUSG00000004207.11	15560.2	2.56076	0.0339955	75.3265	0	0	protein_coding	KNOWN	prosaposin [Source:MGI Symbol;Acc:MGI:97783]
Gm4980	chr7	99624082	99627103	-	ENSMUSG00000096606.2	12.5997	2.56204	0.279348	9.17148	4.66551e-20	8.87657e-19	protein_coding	KNOWN	predicted gene 4980 [Source:MGI Symbol;Acc:MGI:3646425]
Sfi1	chr11	3131850	3193463	-	ENSMUSG00000023764.15	1306.11	2.56797	0.129707	19.7983	3.07791e-87	4.51677e-85	protein_coding	KNOWN	Sfi1 homolog, spindle assembly associated (yeast) [Source:MGI Symbol;Acc:MGI:1926137]
Ptpn13	chr5	103425192	103598303	+	ENSMUSG00000034573.11	965.207	2.59412	0.260832	9.94558	2.63639e-23	6.02054e-22	protein_coding	KNOWN	protein tyrosine phosphatase, non-receptor type 13 [Source:MGI Symbol;Acc:MGI:103293]
Atp8b3	chr10	80519585	80539124	-	ENSMUSG00000003341.8	96.0566	2.59746	0.204169	12.7221	4.45712e-37	1.79948e-35	protein_coding	KNOWN	ATPase, class I, type 8B, member 3 [Source:MGI Symbol;Acc:MGI:1914581]
Rxra	chr2	27676440	27762957	+	ENSMUSG00000015846.11	526.417	2.62453	0.180815	14.515	9.73532e-48	5.58821e-46	protein_coding	KNOWN	retinoid X receptor alpha [Source:MGI Symbol;Acc:MGI:98214]
Tusc5	chr11	76679808	76698664	+	ENSMUSG00000046275.2	20.9701	2.65308	0.282383	9.39532	5.70429e-21	1.13789e-19	protein_coding	KNOWN	tumor suppressor candidate 5 [Source:MGI Symbol;Acc:MGI:3029307]
Trdc	chr14	54142851	54148868	+	ENSMUSG00000104876.1	48.9099	2.66687	0.227631	11.7157	1.05863e-31	3.48935e-30	TR_C_gene	KNOWN	NA
Bbs2	chr8	94067954	94098811	-	ENSMUSG00000031755.5	635.329	2.69377	0.0727421	37.0318	3.53111e-300	2.83767e-297	protein_coding	KNOWN	Bardet-Biedl syndrome 2 (human) [Source:MGI Symbol;Acc:MGI:2135267]
B3gnt8	chr7	25627624	25629490	+	ENSMUSG00000059479.6	8.85664	2.70427	0.279607	9.67168	3.97782e-22	8.54068e-21	protein_coding	KNOWN	UDP-GlcNAc:betaGal beta-1,3-N-acetylglucosaminyltransferase 8 [Source:MGI Symbol;Acc:MGI:2385269]
Maged1	chrX	94535474	94542143	-	ENSMUSG00000025151.13	50.3596	2.7119	0.226225	11.9876	4.1245e-33	1.44709e-31	protein_coding	KNOWN	melanoma antigen, family D, 1 [Source:MGI Symbol;Acc:MGI:1930187]
C430002N11Rik	chr9	96765562	96782477	+	ENSMUSG00000101581.3	37.5613	2.71312	0.213139	12.7293	4.06228e-37	1.64401e-35	processed_transcript	NOVEL	NA
Gpt	chr15	76696764	76699674	+	ENSMUSG00000022546.4	609.336	2.73652	0.112817	24.2562	5.68908e-130	1.43297e-127	protein_coding	KNOWN	glutamic pyruvic transaminase, soluble [Source:MGI Symbol;Acc:MGI:95802]
Acy1	chr9	106432981	106438319	-	ENSMUSG00000023262.9	1474.16	2.73875	0.0681502	40.1869	0	0	protein_coding	KNOWN	aminoacylase 1 [Source:MGI Symbol;Acc:MGI:87913]
Cep170b	chr12	112722174	112746591	+	ENSMUSG00000072825.7	101.341	2.76124	0.277509	9.95007	2.52003e-23	5.77041e-22	protein_coding	KNOWN	centrosomal protein 170B [Source:MGI Symbol;Acc:MGI:2145043]
Kank2	chr9	21766773	21798546	-	ENSMUSG00000032194.8	47.5722	2.76801	0.222179	12.4585	1.25774e-35	4.81307e-34	protein_coding	KNOWN	KN motif and ankyrin repeat domains 2 [Source:MGI Symbol;Acc:MGI:2384568]
Rab11fip5	chr6	85334963	85374634	-	ENSMUSG00000051343.9	700.645	2.76887	0.189735	14.5933	3.09828e-48	1.80922e-46	protein_coding	KNOWN	RAB11 family interacting protein 5 (class I) [Source:MGI Symbol;Acc:MGI:1098586]
Arhgap22	chr14	33214026	33369934	+	ENSMUSG00000063506.10	9.3521	2.774	0.278916	9.94568	2.6337e-23	6.02054e-22	protein_coding	KNOWN	Rho GTPase activating protein 22 [Source:MGI Symbol;Acc:MGI:2443418]
Gipc3	chr10	81337762	81343266	-	ENSMUSG00000034872.5	12.8068	2.7905	0.28038	9.95257	2.45745e-23	5.63478e-22	protein_coding	KNOWN	GIPC PDZ domain containing family, member 3 [Source:MGI Symbol;Acc:MGI:2387006]
Rusc2	chr4	43381979	43427088	+	ENSMUSG00000035969.12	17.9265	2.79196	0.242701	11.5037	1.26379e-30	4.0241e-29	protein_coding	KNOWN	RUN and SH3 domain containing 2 [Source:MGI Symbol;Acc:MGI:2140371]
4930403D09Rik	chr11	34299707	34308113	+	ENSMUSG00000087122.1	44.126	2.83978	0.236865	11.989	4.05657e-33	1.42622e-31	antisense	NOVEL	RIKEN cDNA 4930403D09 gene [Source:MGI Symbol;Acc:MGI:2441677]
Rai2	chrX	161717069	161779496	+	ENSMUSG00000043518.7	49.5454	2.84689	0.228784	12.4436	1.51597e-35	5.77507e-34	protein_coding	KNOWN	retinoic acid induced 2 [Source:MGI Symbol;Acc:MGI:1344378]
Apoa1	chr9	46228580	46230466	+	ENSMUSG00000032083.8	16.9073	2.87814	0.253955	11.3332	8.98222e-30	2.73617e-28	protein_coding	KNOWN	apolipoprotein A-I [Source:MGI Symbol;Acc:MGI:88049]
Il4ra	chr7	125552282	125579472	+	ENSMUSG00000030748.8	27.2452	2.883	0.205519	14.0279	1.05284e-44	5.53512e-43	protein_coding	KNOWN	interleukin 4 receptor, alpha [Source:MGI Symbol;Acc:MGI:105367]
Timp2	chr11	118301069	118355740	-	ENSMUSG00000017466.6	40.1686	2.88755	0.263909	10.9415	7.30149e-28	2.06745e-26	protein_coding	KNOWN	tissue inhibitor of metalloproteinase 2 [Source:MGI Symbol;Acc:MGI:98753]
Tmem184a	chr5	139802485	139819917	-	ENSMUSG00000036687.10	629.18	2.90685	0.169377	17.162	5.10916e-66	4.7116e-64	protein_coding	KNOWN	transmembrane protein 184a [Source:MGI Symbol;Acc:MGI:2385897]
Sytl4	chrX	133936385	133981812	-	ENSMUSG00000031255.11	80.644	2.9541	0.240915	12.262	1.449e-34	5.35083e-33	protein_coding	KNOWN	synaptotagmin-like 4 [Source:MGI Symbol;Acc:MGI:1351606]
Izumo4	chr10	80702693	80705382	+	ENSMUSG00000055862.6	292.593	2.97991	0.0855201	34.8446	5.13925e-266	3.0975e-263	protein_coding	KNOWN	IZUMO family member 4 [Source:MGI Symbol;Acc:MGI:1918814]
Fam110c	chr12	31073968	31079937	+	ENSMUSG00000036136.8	135.046	2.98568	0.141951	21.0332	3.25864e-98	5.85029e-96	protein_coding	KNOWN	family with sequence similarity 110, member C [Source:MGI Symbol;Acc:MGI:1918813]
Pfkfb4	chr9	108991778	109032228	+	ENSMUSG00000025648.14	579.737	3.04727	0.13818	22.0529	8.96019e-108	1.84405e-105	protein_coding	KNOWN	6-phosphofructo-2-kinase/fructose-2,6-biphosphatase 4 [Source:MGI Symbol;Acc:MGI:2687284]
Gm15635	chr7	99661439	99667394	+	ENSMUSG00000085095.1	12.3483	3.07208	0.275679	11.1437	7.6868e-29	2.24822e-27	antisense	NOVEL	predicted gene 15635 [Source:MGI Symbol;Acc:MGI:3783079]
Sh3pxd2a	chr19	47260174	47464411	-	ENSMUSG00000053617.8	223.275	3.10582	0.274672	11.3074	1.20657e-29	3.66884e-28	protein_coding	KNOWN	SH3 and PX domains 2A [Source:MGI Symbol;Acc:MGI:1298393]
Hivep3	chr4	119733784	120138045	+	ENSMUSG00000028634.13	13.1554	3.12052	0.270867	11.5205	1.0402e-30	3.33101e-29	protein_coding	KNOWN	human immunodeficiency virus type I enhancer binding protein 3 [Source:MGI Symbol;Acc:MGI:106589]
Chst10	chr1	38863867	38898161	-	ENSMUSG00000026080.10	284.632	3.13939	0.154706	20.2926	1.49547e-91	2.38089e-89	protein_coding	KNOWN	carbohydrate sulfotransferase 10 [Source:MGI Symbol;Acc:MGI:2138283]
Hr	chr14	70552212	70573548	+	ENSMUSG00000022096.11	433.411	3.15337	0.122265	25.7913	1.11102e-146	3.40901e-144	protein_coding	KNOWN	hairless [Source:MGI Symbol;Acc:MGI:96223]
Kcnq2	chr2	181075579	181135300	-	ENSMUSG00000016346.14	22.4708	3.17751	0.27831	11.4171	3.43312e-30	1.07291e-28	protein_coding	KNOWN	potassium voltage-gated channel, subfamily Q, member 2 [Source:MGI Symbol;Acc:MGI:1309503]
Rrad	chr8	104628066	104631321	-	ENSMUSG00000031880.6	84.097	3.18496	0.177843	17.9088	1.00688e-71	1.09626e-69	protein_coding	KNOWN	Ras-related associated with diabetes [Source:MGI Symbol;Acc:MGI:1930943]
Kcnj5	chr9	32314783	32344237	-	ENSMUSG00000032034.5	19.2538	3.18598	0.277242	11.4917	1.45232e-30	4.60703e-29	protein_coding	KNOWN	potassium inwardly-rectifying channel, subfamily J, member 5 [Source:MGI Symbol;Acc:MGI:104755]
Reep2	chr18	34840589	34847463	+	ENSMUSG00000038555.7	143.09	3.20912	0.119887	26.7677	7.67455e-158	2.64318e-155	protein_coding	KNOWN	receptor accessory protein 2 [Source:MGI Symbol;Acc:MGI:2385070]
Tmem40	chr6	115729131	115762466	-	ENSMUSG00000059900.11	160.049	3.21596	0.192719	16.6873	1.62204e-62	1.36187e-60	protein_coding	KNOWN	transmembrane protein 40 [Source:MGI Symbol;Acc:MGI:2137870]
Ptgfrn	chr3	101040232	101110278	-	ENSMUSG00000027864.9	14.3676	3.24923	0.273456	11.8821	1.46656e-32	5.03044e-31	protein_coding	KNOWN	prostaglandin F2 receptor negative regulator [Source:MGI Symbol;Acc:MGI:1277114]
Fam196b	chr11	34314822	34422640	+	ENSMUSG00000069911.7	16.3694	3.25928	0.274599	11.8692	1.70999e-32	5.85349e-31	protein_coding	KNOWN	family with sequence similarity 196, member B [Source:MGI Symbol;Acc:MGI:3643491]
Gm17354	chr4	108633843	108637441	-	ENSMUSG00000091985.1	148.41	3.26474	0.189845	17.1969	2.80317e-66	2.61361e-64	lincRNA	KNOWN	predicted gene, 17354 [Source:MGI Symbol;Acc:MGI:4936988]
Rhpn2	chr7	35334170	35392289	+	ENSMUSG00000030494.10	37.2938	3.27793	0.266511	12.2994	9.12055e-35	3.39027e-33	protein_coding	KNOWN	rhophilin, Rho GTPase binding protein 2 [Source:MGI Symbol;Acc:MGI:1289234]
Palm	chr10	79793572	79820896	+	ENSMUSG00000035863.10	129.054	3.30355	0.177578	18.6034	3.01557e-77	3.71465e-75	protein_coding	KNOWN	paralemmin [Source:MGI Symbol;Acc:MGI:1261814]
Gm10516	chr1	192136896	192151026	+	ENSMUSG00000097316.2	183.671	3.37626	0.228894	14.7503	3.06106e-49	1.84495e-47	antisense	KNOWN	predicted gene 10516 [Source:MGI Symbol;Acc:MGI:3641979]
Insl6	chr19	29321344	29325356	-	ENSMUSG00000050957.4	21.02	3.40621	0.255563	13.3282	1.58613e-40	7.15711e-39	protein_coding	KNOWN	insulin-like 6 [Source:MGI Symbol;Acc:MGI:1351595]
Mrap	chr16	90738324	90749785	+	ENSMUSG00000039956.5	19.6814	3.42213	0.273039	12.5335	4.8984e-36	1.90473e-34	protein_coding	KNOWN	melanocortin 2 receptor accessory protein [Source:MGI Symbol;Acc:MGI:1924287]
Efna2	chr10	80179482	80190010	+	ENSMUSG00000003070.6	42.6794	3.43367	0.206593	16.6205	4.9521e-62	4.07667e-60	protein_coding	KNOWN	ephrin A2 [Source:MGI Symbol;Acc:MGI:102707]
Ppp1r3d	chr2	178411206	178414472	-	ENSMUSG00000049999.4	14.2268	3.45656	0.267969	12.8991	4.5545e-38	1.91675e-36	protein_coding	KNOWN	protein phosphatase 1, regulatory subunit 3D [Source:MGI Symbol;Acc:MGI:1917664]
Syt6	chr3	103575231	103645569	+	ENSMUSG00000027849.15	23.0196	3.48268	0.273383	12.7392	3.5814e-37	1.45288e-35	protein_coding	KNOWN	synaptotagmin VI [Source:MGI Symbol;Acc:MGI:1859544]
Megf6	chr4	154170730	154275713	+	ENSMUSG00000057751.11	31.3754	3.53216	0.258983	13.6386	2.36157e-42	1.16532e-40	protein_coding	KNOWN	multiple EGF-like-domains 6 [Source:MGI Symbol;Acc:MGI:1919351]
Grm4	chr17	27422387	27513341	-	ENSMUSG00000063239.13	16.7262	3.63408	0.265364	13.6947	1.0927e-42	5.47195e-41	protein_coding	KNOWN	glutamate receptor, metabotropic 4 [Source:MGI Symbol;Acc:MGI:1351341]
Rftn1	chr17	49992257	50190674	-	ENSMUSG00000039316.11	2964.66	3.64508	0.082251	44.3166	0	0	protein_coding	KNOWN	raftlin lipid raft linker 1 [Source:MGI Symbol;Acc:MGI:1923688]
Fmnl3	chr15	99317225	99370482	-	ENSMUSG00000023008.15	30.1539	3.65773	0.239081	15.2991	7.74661e-53	5.20844e-51	protein_coding	KNOWN	formin-like 3 [Source:MGI Symbol;Acc:MGI:109569]
Tead3	chr17	28331671	28350805	-	ENSMUSG00000002249.14	77.7854	3.68755	0.160351	22.9967	5.02423e-117	1.13052e-114	protein_coding	KNOWN	TEA domain family member 3 [Source:MGI Symbol;Acc:MGI:109241]
Acacb	chr5	114146535	114250761	+	ENSMUSG00000042010.13	400.944	3.75343	0.233464	16.0771	3.69127e-58	2.78098e-56	protein_coding	KNOWN	acetyl-Coenzyme A carboxylase beta [Source:MGI Symbol;Acc:MGI:2140940]
Tinagl1	chr4	130164454	130175122	-	ENSMUSG00000028776.11	1670.08	3.77101	0.186043	20.2695	2.39073e-91	3.77065e-89	protein_coding	KNOWN	tubulointerstitial nephritis antigen-like 1 [Source:MGI Symbol;Acc:MGI:2137617]
Slc6a19	chr13	73679745	73704865	-	ENSMUSG00000021565.13	309.352	3.79714	0.269229	14.1037	3.60122e-45	1.92934e-43	protein_coding	KNOWN	solute carrier family 6 (neurotransmitter transporter), member 19 [Source:MGI Symbol;Acc:MGI:1921588]
Kifc2	chr15	76660641	76668196	+	ENSMUSG00000004187.10	954.81	3.89882	0.0930837	41.8851	0	0	protein_coding	KNOWN	kinesin family member C2 [Source:MGI Symbol;Acc:MGI:109187]
Tcerg1l	chr7	138208974	138397730	-	ENSMUSG00000091002.2	24.4062	3.90594	0.263752	14.8092	1.27804e-49	7.90043e-48	protein_coding	KNOWN	transcription elongation regulator 1-like [Source:MGI Symbol;Acc:MGI:1917821]
Six2	chr17	85684277	85688274	-	ENSMUSG00000024134.11	64.8639	3.93166	0.248879	15.7974	3.23963e-56	2.34644e-54	protein_coding	KNOWN	sine oculis-related homeobox 2 [Source:MGI Symbol;Acc:MGI:102778]
Wnt6	chr1	74771892	74785322	+	ENSMUSG00000033227.7	32.0975	3.94387	0.266909	14.7761	2.08969e-49	1.27313e-47	protein_coding	KNOWN	wingless-type MMTV integration site family, member 6 [Source:MGI Symbol;Acc:MGI:98960]
Gng2	chr14	19872559	19977627	-	ENSMUSG00000043004.10	2300.16	4.09558	0.275409	14.8709	5.09309e-50	3.1952e-48	protein_coding	KNOWN	guanine nucleotide binding protein (G protein), gamma 2 [Source:MGI Symbol;Acc:MGI:102705]
Mical2	chr7	112225856	112355194	+	ENSMUSG00000038244.10	74.5501	4.17018	0.216184	19.29	6.52006e-83	8.73274e-81	protein_coding	KNOWN	microtubule associated monooxygenase, calponin and LIM domain containing 2 [Source:MGI Symbol;Acc:MGI:2444947]
Paqr7	chr4	134496697	134510235	+	ENSMUSG00000037348.12	89.8954	4.36069	0.180754	24.125	1.36741e-128	3.39359e-126	protein_coding	KNOWN	progestin and adipoQ receptor family member VII [Source:MGI Symbol;Acc:MGI:1919154]
Cpne5	chr17	29156550	29237797	-	ENSMUSG00000024008.12	68.9359	4.43684	0.21416	20.7174	2.41438e-95	4.20052e-93	protein_coding	KNOWN	copine V [Source:MGI Symbol;Acc:MGI:2385908]
Cyyr1	chr16	85421533	85553397	-	ENSMUSG00000041134.12	126.404	4.46002	0.216526	20.5981	2.85457e-94	4.76968e-92	protein_coding	KNOWN	cysteine and tyrosine-rich protein 1 [Source:MGI Symbol;Acc:MGI:2152187]
F10	chr8	13037308	13056676	+	ENSMUSG00000031444.13	34.6669	4.55349	0.249832	18.2262	3.19637e-74	3.69466e-72	protein_coding	KNOWN	coagulation factor X [Source:MGI Symbol;Acc:MGI:103107]
P2ry6	chr7	100937638	100964391	-	ENSMUSG00000048779.4	44.4549	4.60312	0.25391	18.1289	1.88468e-73	2.12039e-71	protein_coding	KNOWN	pyrimidinergic receptor P2Y, G-protein coupled, 6 [Source:MGI Symbol;Acc:MGI:2673874]
Fam159b	chr13	104845283	104863893	-	ENSMUSG00000042655.4	67.084	4.62955	0.236463	19.5783	2.36568e-85	3.38333e-83	protein_coding	KNOWN	family with sequence similarity 159, member B [Source:MGI Symbol;Acc:MGI:1925053]
Mlph	chr1	90915085	90951142	+	ENSMUSG00000026303.6	44.8288	4.66398	0.252056	18.5037	1.92604e-76	2.32171e-74	protein_coding	KNOWN	melanophilin [Source:MGI Symbol;Acc:MGI:2176380]
Epb4.1l1	chr2	156420909	156543214	+	ENSMUSG00000027624.14	56.7194	4.73076	0.238576	19.8292	1.66727e-87	2.48999e-85	protein_coding	KNOWN	erythrocyte protein band 4.1-like 1 [Source:MGI Symbol;Acc:MGI:103010]
Hydin	chr8	110266977	110610253	+	ENSMUSG00000059854.7	41.3241	4.7826	0.245927	19.4472	3.0767e-84	4.25593e-82	protein_coding	KNOWN	HYDIN, axonemal central pair apparatus protein [Source:MGI Symbol;Acc:MGI:2389007]
Hba-x	chr11	32276400	32278116	+	ENSMUSG00000055609.5	617.616	4.92088	0.246	20.0036	5.12543e-89	7.7925e-87	protein_coding	KNOWN	hemoglobin X, alpha-like embryonic chain in Hba complex [Source:MGI Symbol;Acc:MGI:96019]
Dab2ip	chr2	35558266	35730994	+	ENSMUSG00000026883.14	780.534	4.92972	0.199209	24.7465	3.38279e-135	9.06157e-133	protein_coding	KNOWN	disabled 2 interacting protein [Source:MGI Symbol;Acc:MGI:1916851]
Foxh1	chr15	76668284	76669948	-	ENSMUSG00000033837.4	2689.61	5.17998	0.100648	51.4662	0	0	protein_coding	KNOWN	forkhead box H1 [Source:MGI Symbol;Acc:MGI:1347465]
Adam8	chr7	139978932	139992562	-	ENSMUSG00000025473.13	675.896	5.25328	0.104802	50.1255	0	0	protein_coding	KNOWN	a disintegrin and metallopeptidase domain 8 [Source:MGI Symbol;Acc:MGI:107825]
Tgfbr2	chr9	116087698	116175363	-	ENSMUSG00000032440.9	1218.01	5.30291	0.170595	31.0848	3.87055e-212	1.67486e-209	protein_coding	KNOWN	transforming growth factor, beta receptor II [Source:MGI Symbol;Acc:MGI:98729]
Tnks1bp1	chr2	85048022	85073048	+	ENSMUSG00000033955.9	1345.79	5.41132	0.092378	58.578	0	0	protein_coding	KNOWN	tankyrase 1 binding protein 1 [Source:MGI Symbol;Acc:MGI:2446193]
Fzd4	chr7	89404366	89410110	+	ENSMUSG00000049791.3	76.9155	5.4281	0.232519	23.3448	1.55814e-120	3.65212e-118	protein_coding	KNOWN	frizzled homolog 4 (Drosophila) [Source:MGI Symbol;Acc:MGI:108520]
Ass1	chr2	31470207	31520672	+	ENSMUSG00000076441.6	17936.9	5.44197	0.163851	33.2128	7.02932e-242	3.82667e-239	protein_coding	KNOWN	argininosuccinate synthetase 1 [Source:MGI Symbol;Acc:MGI:88090]
Fam217b	chr2	178414524	178424428	+	ENSMUSG00000070476.7	168.03	5.58137	0.186982	29.8498	8.84294e-196	3.63984e-193	protein_coding	KNOWN	family with sequence similarity 217, member B [Source:MGI Symbol;Acc:MGI:1918782]
Gm5424	chr10	62071015	62072609	+	ENSMUSG00000046687.5	493.888	5.75305	0.116763	49.2713	0	0	protein_coding	KNOWN	predicted gene 5424 [Source:MGI Symbol;Acc:MGI:3643173]
Bean1	chr8	104170513	104219092	+	ENSMUSG00000031872.10	102.375	5.94462	0.227993	26.0737	7.24511e-150	2.30695e-147	protein_coding	KNOWN	brain expressed, associated with Nedd4, 1 [Source:MGI Symbol;Acc:MGI:1929597]
Prkag3	chr1	74738922	74749221	-	ENSMUSG00000006542.10	109.727	5.94518	0.23011	25.8362	3.47633e-147	1.08642e-144	protein_coding	KNOWN	protein kinase, AMP-activated, gamma 3 non-catatlytic subunit [Source:MGI Symbol;Acc:MGI:1891343]
Klhl30	chr1	91351016	91362416	+	ENSMUSG00000026308.8	309.651	5.94951	0.241665	24.6188	7.94573e-134	2.09519e-131	protein_coding	KNOWN	kelch-like 30 [Source:MGI Symbol;Acc:MGI:1918038]
Inf2	chr12	112588784	112615556	+	ENSMUSG00000037679.8	14929.2	6.27328	0.176299	35.5832	2.54786e-277	1.65376e-274	protein_coding	KNOWN	inverted formin, FH2 and WH2 domain containing [Source:MGI Symbol;Acc:MGI:1917685]
Mogat2	chr7	99219084	99238619	-	ENSMUSG00000052396.7	266.582	6.46302	0.209872	30.795	3.05665e-208	1.2896e-205	protein_coding	KNOWN	monoacylglycerol O-acyltransferase 2 [Source:MGI Symbol;Acc:MGI:2663253]
Actn1	chr12	80167542	80260371	-	ENSMUSG00000015143.11	1907.59	6.54993	0.183934	35.6102	9.72656e-278	6.56582e-275	protein_coding	KNOWN	actinin, alpha 1 [Source:MGI Symbol;Acc:MGI:2137706]
Tspan18	chr2	93201760	93334505	-	ENSMUSG00000027217.10	308.244	6.56871	0.177016	37.1081	2.07891e-301	1.75418e-298	protein_coding	KNOWN	tetraspanin 18 [Source:MGI Symbol;Acc:MGI:1917186]
Arhgef10l	chr4	140514485	140666012	-	ENSMUSG00000040964.13	340.153	6.82119	0.211672	32.2253	7.81067e-228	3.99433e-225	protein_coding	KNOWN	Rho guanine nucleotide exchange factor (GEF) 10-like [Source:MGI Symbol;Acc:MGI:1920004]
Slco2b1	chr7	99657804	99711340	-	ENSMUSG00000030737.13	850.799	6.93153	0.217654	31.8466	1.46613e-222	7.27717e-220	protein_coding	KNOWN	solute carrier organic anion transporter family, member 2b1 [Source:MGI Symbol;Acc:MGI:1351872]
Cttnbp2nl	chr3	105001915	105053146	-	ENSMUSG00000062127.8	300.921	7.06017	0.214636	32.8937	2.70893e-237	1.42862e-234	protein_coding	KNOWN	CTTNBP2 N-terminal like [Source:MGI Symbol;Acc:MGI:1933137]
Zfyve9	chr4	108637466	108780798	-	ENSMUSG00000034557.11	865.572	7.16495	0.149318	47.9846	0	0	protein_coding	KNOWN	zinc finger, FYVE domain containing 9 [Source:MGI Symbol;Acc:MGI:2652838]
Chst1	chr2	92599707	92615250	+	ENSMUSG00000027221.5	422.704	7.68185	0.208498	36.8437	3.68857e-297	2.82947e-294	protein_coding	KNOWN	carbohydrate (keratan sulfate Gal-6) sulfotransferase 1 [Source:MGI Symbol;Acc:MGI:1924219]

## Sheet: S5 Baso DEGs
Gene_name	Chromosome	Gene_start	Gene_end	Strand	GeneID	baseMean	log2FoldChange	lfcSE	stat	pvalue	padj	Gene_type	Gene_status	description
Rragd	chr4	32983037	33022180	+	ENSMUSG00000028278.11	368.01	-7.47666	0.266825	-28.0208	9.05409e-173	3.4708e-170	protein_coding	KNOWN	Ras-related GTP binding D [Source:MGI Symbol;Acc:MGI:1098604]
Cacna1g	chr11	94408391	94474198	-	ENSMUSG00000020866.14	307.574	-6.67846	0.344866	-19.3654	1.51264e-83	1.79674e-81	protein_coding	KNOWN	calcium channel, voltage-dependent, T type, alpha 1G subunit [Source:MGI Symbol;Acc:MGI:1201678]
Gmpr	chr13	45507444	45546382	+	ENSMUSG00000000253.9	279.409	-6.58129	0.272097	-24.1873	3.02649e-129	6.89836e-127	protein_coding	KNOWN	guanosine monophosphate reductase [Source:MGI Symbol;Acc:MGI:1913605]
Chd3	chr11	69343273	69369406	-	ENSMUSG00000018474.14	460.687	-6.28336	0.154112	-40.7713	0	0	protein_coding	KNOWN	chromodomain helicase DNA binding protein 3 [Source:MGI Symbol;Acc:MGI:1344395]
Rps15a-ps8	chr4	53791070	53791456	-	ENSMUSG00000084403.1	79.2277	-6.03489	0.33501	-18.014	1.51192e-72	1.38595e-70	processed_pseudogene	KNOWN	ribosomal protein S15A, pseudogene 8 [Source:MGI Symbol;Acc:MGI:3652112]
Fn1	chr1	71585520	71653200	-	ENSMUSG00000026193.12	39.434	-5.67242	0.355535	-15.9546	2.64724e-57	1.85274e-55	protein_coding	KNOWN	fibronectin 1 [Source:MGI Symbol;Acc:MGI:95566]
Arhgdig	chr17	26196226	26207786	-	ENSMUSG00000073433.7	255.299	-5.42845	0.172611	-31.449	4.33443e-217	2.521e-214	protein_coding	KNOWN	Rho GDP dissociation inhibitor (GDI) gamma [Source:MGI Symbol;Acc:MGI:108430]
Chac1	chr2	119351229	119354381	+	ENSMUSG00000027313.3	48.2925	-5.09219	0.387559	-13.1391	1.96473e-39	8.81359e-38	protein_coding	KNOWN	ChaC, cation transport regulator 1 [Source:MGI Symbol;Acc:MGI:1916315]
Gm14198	chr2	154630002	154632636	-	ENSMUSG00000085483.1	158.356	-4.97482	0.269551	-18.4559	4.67287e-76	4.69151e-74	antisense	NOVEL	predicted gene 14198 [Source:MGI Symbol;Acc:MGI:3652051]
Phldb1	chr9	44686304	44735198	-	ENSMUSG00000048537.12	266.104	-4.94277	0.136258	-36.2752	3.98442e-288	4.80037e-285	protein_coding	KNOWN	pleckstrin homology-like domain, family B, member 1 [Source:MGI Symbol;Acc:MGI:2143230]
Syt14	chr1	192891233	193035775	-	ENSMUSG00000016200.10	54.0029	-4.91291	0.297557	-16.5108	3.06776e-61	2.32035e-59	protein_coding	KNOWN	synaptotagmin XIV [Source:MGI Symbol;Acc:MGI:2444490]
Dnaja4	chr9	54698873	54716315	+	ENSMUSG00000032285.12	640.45	-4.81393	0.15828	-30.414	3.58423e-203	1.67931e-200	protein_coding	KNOWN	DnaJ (Hsp40) homolog, subfamily A, member 4 [Source:MGI Symbol;Acc:MGI:1927638]
Lama5	chr2	180176373	180225859	-	ENSMUSG00000015647.9	36.5535	-4.80867	0.305922	-15.7186	1.12772e-55	7.73223e-54	protein_coding	KNOWN	laminin, alpha 5 [Source:MGI Symbol;Acc:MGI:105382]
Elovl7	chr13	108214404	108287105	+	ENSMUSG00000021696.8	15.3444	-4.58432	0.377479	-12.1445	6.1322e-34	2.27323e-32	protein_coding	KNOWN	ELOVL family member 7, elongation of long chain fatty acids (yeast) [Source:MGI Symbol;Acc:MGI:1921809]
Nacad	chr11	6597823	6606053	-	ENSMUSG00000041073.7	140.247	-4.44474	0.334305	-13.2955	2.45855e-40	1.13612e-38	protein_coding	KNOWN	NAC alpha domain containing [Source:MGI Symbol;Acc:MGI:3603030]
Erfe	chr1	91366430	91374217	+	ENSMUSG00000047443.11	1151.78	-4.42834	0.311103	-14.2343	5.60928e-46	3.04218e-44	protein_coding	KNOWN	family with sequence similarity 132, member B [Source:MGI Symbol;Acc:MGI:3606476]
Rgcc	chr14	79288756	79301645	-	ENSMUSG00000022018.7	868.991	-4.34412	0.166632	-26.0701	7.967e-150	2.27762e-147	protein_coding	KNOWN	regulator of cell cycle [Source:MGI Symbol;Acc:MGI:1913464]
Sfrp4	chr13	19623175	19632821	+	ENSMUSG00000021319.6	59.6142	-4.28452	0.288503	-14.8508	6.87012e-50	4.22914e-48	protein_coding	KNOWN	secreted frizzled-related protein 4 [Source:MGI Symbol;Acc:MGI:892010]
Acot11	chr4	106744555	106804998	-	ENSMUSG00000034853.13	58.0578	-4.27567	0.288654	-14.8124	1.2173e-49	7.43923e-48	protein_coding	KNOWN	acyl-CoA thioesterase 11 [Source:MGI Symbol;Acc:MGI:1913736]
Susd2	chr10	75636619	75644008	-	ENSMUSG00000006342.11	587.161	-4.16898	0.186304	-22.3773	6.54459e-111	1.21305e-108	protein_coding	KNOWN	sushi domain containing 2 [Source:MGI Symbol;Acc:MGI:1918983]
Pkia	chr3	7366669	7445366	+	ENSMUSG00000027499.9	16.5596	-4.15337	0.384549	-10.8007	3.41775e-27	9.49706e-26	protein_coding	KNOWN	protein kinase inhibitor, alpha [Source:MGI Symbol;Acc:MGI:104747]
Lfng	chr5	140607320	140615545	+	ENSMUSG00000029570.2	555.458	-4.13629	0.196791	-21.0187	4.42159e-98	6.59991e-96	protein_coding	KNOWN	LFNG O-fucosylpeptide 3-beta-N-acetylglucosaminyltransferase [Source:MGI Symbol;Acc:MGI:1095413]
C5ar2	chr7	16234585	16244154	-	ENSMUSG00000074361.6	54.5613	-4.07613	0.340754	-11.9621	5.61201e-33	2.00546e-31	protein_coding	KNOWN	complement component 5a receptor 2 [Source:MGI Symbol;Acc:MGI:2442013]
Scd1	chr19	44394451	44407709	-	ENSMUSG00000037071.2	572.35	-4.04874	0.0929551	-43.5559	0	0	protein_coding	KNOWN	stearoyl-Coenzyme A desaturase 1 [Source:MGI Symbol;Acc:MGI:98239]
Usp44	chr10	93831555	93848524	+	ENSMUSG00000020020.7	16.5863	-3.92807	0.366246	-10.7252	7.74825e-27	2.13545e-25	protein_coding	KNOWN	ubiquitin specific peptidase 44 [Source:MGI Symbol;Acc:MGI:3045318]
Myh7b	chr2	155611212	155634307	+	ENSMUSG00000074652.3	91.4754	-3.92741	0.219231	-17.9145	9.08969e-72	8.24279e-70	protein_coding	KNOWN	myosin, heavy chain 7B, cardiac muscle, beta [Source:MGI Symbol;Acc:MGI:3710243]
Nyap1	chr5	137729899	137741607	-	ENSMUSG00000045348.12	31.7058	-3.90888	0.3088	-12.6583	1.00634e-36	4.16027e-35	protein_coding	KNOWN	neuronal tyrosine-phosphorylated phosphoinositide 3-kinase adaptor 1 [Source:MGI Symbol;Acc:MGI:2443880]
Ccdc141	chr2	77009902	77170636	-	ENSMUSG00000044033.13	65.2768	-3.89885	0.323297	-12.0596	1.72539e-33	6.25852e-32	protein_coding	KNOWN	coiled-coil domain containing 141 [Source:MGI Symbol;Acc:MGI:1919735]
Pkp4	chr2	59160850	59355208	+	ENSMUSG00000026991.17	482.113	-3.8625	0.201594	-19.1598	8.02548e-82	9.02438e-80	protein_coding	KNOWN	plakophilin 4 [Source:MGI Symbol;Acc:MGI:109281]
Aqp3	chr4	41092722	41098183	-	ENSMUSG00000028435.8	7.83976	-3.83764	0.393634	-9.74926	1.85826e-22	3.97252e-21	protein_coding	KNOWN	aquaporin 3 [Source:MGI Symbol;Acc:MGI:1333777]
Nrip3	chr7	109758055	109782025	-	ENSMUSG00000034825.10	264.027	-3.83164	0.207637	-18.4536	4.87926e-76	4.86973e-74	protein_coding	KNOWN	nuclear receptor interacting protein 3 [Source:MGI Symbol;Acc:MGI:1925843]
Smpdl3a	chr10	57794335	57811830	+	ENSMUSG00000019872.10	177.635	-3.7234	0.166781	-22.3251	2.10792e-110	3.78237e-108	protein_coding	KNOWN	sphingomyelin phosphodiesterase, acid-like 3A [Source:MGI Symbol;Acc:MGI:1931437]
Col28a1	chr6	7997808	8192617	-	ENSMUSG00000068794.6	19.5013	-3.69051	0.377201	-9.78395	1.31963e-22	2.83544e-21	protein_coding	KNOWN	collagen, type XXVIII, alpha 1 [Source:MGI Symbol;Acc:MGI:2685312]
Ank2	chr3	126921612	127499350	-	ENSMUSG00000032826.13	40.5294	-3.67316	0.322043	-11.4058	3.91052e-30	1.23287e-28	protein_coding	KNOWN	ankyrin 2, brain [Source:MGI Symbol;Acc:MGI:88025]
Ccl22	chr8	94745590	94751699	+	ENSMUSG00000031779.3	7.05464	-3.63656	0.400441	-9.0814	1.07184e-19	1.95445e-18	protein_coding	KNOWN	chemokine (C-C motif) ligand 22 [Source:MGI Symbol;Acc:MGI:1306779]
Capn11	chr17	45630204	45659325	-	ENSMUSG00000058626.13	8.14801	-3.62641	0.404283	-8.96997	2.96597e-19	5.32203e-18	protein_coding	KNOWN	calpain 11 [Source:MGI Symbol;Acc:MGI:1352490]
Nupr1	chr7	126623249	126630861	-	ENSMUSG00000030717.6	19.0126	-3.56398	0.298021	-11.9588	5.83943e-33	2.08232e-31	protein_coding	KNOWN	nuclear protein transcription regulator 1 [Source:MGI Symbol;Acc:MGI:1891834]
Rps15a-ps5	chr5	105797321	105797713	-	ENSMUSG00000067058.7	57.4347	-3.52241	0.267521	-13.1668	1.36187e-39	6.14189e-38	processed_pseudogene	KNOWN	ribosomal protein S15A, pseudogene 5 [Source:MGI Symbol;Acc:MGI:3642245]
Mmp17	chr5	129584169	129611099	+	ENSMUSG00000029436.9	24.1572	-3.49064	0.341906	-10.2094	1.80058e-24	4.24166e-23	protein_coding	KNOWN	matrix metallopeptidase 17 [Source:MGI Symbol;Acc:MGI:1346076]
Gm8116	chr9	78820638	78821838	-	ENSMUSG00000059422.5	84.0198	-3.47381	0.236919	-14.6624	1.12209e-48	6.57161e-47	processed_pseudogene	KNOWN	predicted gene 8116 [Source:MGI Symbol;Acc:MGI:3648797]
Pkm	chr9	59656368	59679375	+	ENSMUSG00000032294.13	166.523	-3.47227	0.359007	-9.67185	3.97125e-22	8.24914e-21	protein_coding	KNOWN	pyruvate kinase, muscle [Source:MGI Symbol;Acc:MGI:97591]
Chd7	chr4	8690406	8867659	+	ENSMUSG00000041235.8	30.7992	-3.43464	0.299569	-11.4653	1.97124e-30	6.28524e-29	protein_coding	KNOWN	chromodomain helicase DNA binding protein 7 [Source:MGI Symbol;Acc:MGI:2444748]
Kif21b	chr1	136131389	136177998	+	ENSMUSG00000041642.15	178.671	-3.43379	0.144401	-23.7794	5.4515e-125	1.17885e-122	protein_coding	KNOWN	kinesin family member 21B [Source:MGI Symbol;Acc:MGI:109234]
Ikzf4	chr10	128630843	128645991	-	ENSMUSG00000002578.12	59.9665	-3.43108	0.416659	-8.23474	1.79951e-16	2.74682e-15	protein_coding	KNOWN	IKAROS family zinc finger 4 [Source:MGI Symbol;Acc:MGI:1343139]
Clgn	chr8	83389867	83428552	+	ENSMUSG00000002190.10	168.077	-3.4272	0.124736	-27.4757	3.4249e-166	1.2035e-163	protein_coding	KNOWN	calmegin [Source:MGI Symbol;Acc:MGI:107472]
Chd3os	chr11	69340461	69342641	+	ENSMUSG00000043419.10	14.0606	-3.40587	0.364324	-9.34845	8.89396e-21	1.72629e-19	processed_transcript	KNOWN	chromodomain helicase DNA binding protein 3, opposite strand [Source:MGI Symbol;Acc:MGI:1915359]
Mpped2	chr2	106693269	106868356	+	ENSMUSG00000016386.12	6.95446	-3.35901	0.410849	-8.17577	2.9398e-16	4.43917e-15	protein_coding	KNOWN	metallophosphoesterase domain containing 2 [Source:MGI Symbol;Acc:MGI:1924265]
Socs3	chr11	117966079	117970047	-	ENSMUSG00000053113.3	38.3708	-3.33225	0.326082	-10.219	1.62953e-24	3.85487e-23	protein_coding	KNOWN	suppressor of cytokine signaling 3 [Source:MGI Symbol;Acc:MGI:1201791]
Mmp14	chr14	54431612	54441265	+	ENSMUSG00000000957.9	97.4031	-3.30219	0.253384	-13.0323	8.01291e-39	3.49235e-37	protein_coding	KNOWN	matrix metallopeptidase 14 (membrane-inserted) [Source:MGI Symbol;Acc:MGI:101900]
Fkbp1a	chr2	151542483	151561692	+	ENSMUSG00000032966.11	183.848	-3.30169	0.184644	-17.8813	1.64799e-71	1.48645e-69	protein_coding	KNOWN	FK506 binding protein 1a [Source:MGI Symbol;Acc:MGI:95541]
Selplg	chr5	113818547	113832644	-	ENSMUSG00000048163.10	54.5536	-3.30078	0.276366	-11.9435	7.01922e-33	2.48725e-31	protein_coding	KNOWN	selectin, platelet (p-selectin) ligand [Source:MGI Symbol;Acc:MGI:106689]
5730559C18Rik	chr1	136213531	136234264	-	ENSMUSG00000041605.13	5.12469	-3.29559	0.407685	-8.08366	6.2854e-16	9.23482e-15	protein_coding	KNOWN	RIKEN cDNA 5730559C18 gene [Source:MGI Symbol;Acc:MGI:1921579]
Paqr6	chr3	88364584	88368541	+	ENSMUSG00000041423.13	40.0233	-3.26971	0.292594	-11.1749	5.41183e-29	1.64768e-27	protein_coding	KNOWN	progestin and adipoQ receptor family member VI [Source:MGI Symbol;Acc:MGI:1916207]
Itgb7	chr15	102215995	102231935	-	ENSMUSG00000001281.6	55.0392	-3.26253	0.238521	-13.6782	1.37116e-42	6.82225e-41	protein_coding	KNOWN	integrin beta 7 [Source:MGI Symbol;Acc:MGI:96616]
AI427809	chr4	53261356	53270232	-	ENSMUSG00000086712.2	114.059	-3.24299	0.137816	-23.5314	1.94854e-122	4.05754e-120	lincRNA	NOVEL	expressed sequence AI427809 [Source:MGI Symbol;Acc:MGI:2140270]
Fkbp6	chr5	135291704	135349991	-	ENSMUSG00000040013.8	5.44344	-3.21096	0.411931	-7.7949	6.44572e-15	8.86995e-14	protein_coding	KNOWN	FK506 binding protein 6 [Source:MGI Symbol;Acc:MGI:2137612]
Map1a	chr2	121289600	121310832	+	ENSMUSG00000027254.10	14.5943	-3.15783	0.361672	-8.7312	2.5198e-18	4.28875e-17	protein_coding	KNOWN	microtubule-associated protein 1 A [Source:MGI Symbol;Acc:MGI:1306776]
Syt2	chr1	134646677	134762593	+	ENSMUSG00000026452.12	12.8579	-3.13275	0.339675	-9.22279	2.89459e-20	5.47344e-19	protein_coding	KNOWN	synaptotagmin II [Source:MGI Symbol;Acc:MGI:99666]
Dock11	chrX	35888832	36076562	+	ENSMUSG00000031093.11	270.954	-3.13037	0.145306	-21.5432	6.1263e-103	1.00323e-100	protein_coding	KNOWN	dedicator of cytokinesis 11 [Source:MGI Symbol;Acc:MGI:1923224]
Lmtk3	chr7	45783738	45804144	+	ENSMUSG00000062044.10	14.9002	-3.12362	0.321496	-9.7159	2.57961e-22	5.47988e-21	protein_coding	KNOWN	lemur tyrosine kinase 3 [Source:MGI Symbol;Acc:MGI:3039582]
Bend4	chr5	67392147	67427799	-	ENSMUSG00000092060.1	6.44857	-3.11936	0.403911	-7.72289	1.13721e-14	1.52789e-13	protein_coding	KNOWN	BEN domain containing 4 [Source:MGI Symbol;Acc:MGI:3648414]
Cdkn1a	chr17	29090979	29100722	+	ENSMUSG00000023067.10	269.998	-3.11602	0.161149	-19.3363	2.65936e-83	3.09348e-81	protein_coding	KNOWN	cyclin-dependent kinase inhibitor 1A (P21) [Source:MGI Symbol;Acc:MGI:104556]
Cecr2	chr6	120666369	120771190	+	ENSMUSG00000071226.8	1180.41	-3.10972	0.123633	-25.1529	1.3138e-139	3.4092e-137	protein_coding	KNOWN	cat eye syndrome chromosome region, candidate 2 [Source:MGI Symbol;Acc:MGI:1923799]
Thsd7b	chr1	129273302	130219278	+	ENSMUSG00000042581.11	10.7613	-3.10417	0.395807	-7.84262	4.41243e-15	6.13557e-14	protein_coding	KNOWN	thrombospondin, type I, domain containing 7B [Source:MGI Symbol;Acc:MGI:2443925]
Gm5510	chr19	6152715	6153200	+	ENSMUSG00000083458.1	9.17912	-3.1032	0.37511	-8.27277	1.30885e-16	2.01611e-15	processed_pseudogene	KNOWN	predicted pseudogene 5510 [Source:MGI Symbol;Acc:MGI:3648472]
H2-Ab1	chr17	34263209	34269418	+	ENSMUSG00000073421.5	11.355	-3.09782	0.416769	-7.43294	1.06206e-13	1.32892e-12	protein_coding	KNOWN	histocompatibility 2, class II antigen A, beta 1 [Source:MGI Symbol;Acc:MGI:103070]
Pianp	chr6	124996694	125003096	+	ENSMUSG00000030329.8	9.13868	-3.03223	0.395241	-7.67186	1.69526e-14	2.24266e-13	protein_coding	KNOWN	PILR alpha associated neural protein [Source:MGI Symbol;Acc:MGI:2441908]
Il6ra	chr3	89864059	89913196	-	ENSMUSG00000027947.8	9.46535	-3.03131	0.393227	-7.70882	1.26986e-14	1.6999e-13	protein_coding	KNOWN	interleukin 6 receptor, alpha [Source:MGI Symbol;Acc:MGI:105304]
Pde4dip	chr3	97689824	97888707	-	ENSMUSG00000038170.12	27.0981	-3.02112	0.246214	-12.2703	1.30764e-34	5.02412e-33	protein_coding	KNOWN	phosphodiesterase 4D interacting protein (myomegalin) [Source:MGI Symbol;Acc:MGI:1891434]
Rps15a-ps6	chr11	6172644	6173036	-	ENSMUSG00000083022.1	47.2228	-3.01305	0.211981	-14.2138	7.5266e-46	4.05595e-44	processed_pseudogene	KNOWN	ribosomal protein S15A, pseudogene 6 [Source:MGI Symbol;Acc:MGI:3650298]
Adra2b	chr2	127363208	127367221	+	ENSMUSG00000058620.5	5.8844	-3.01222	0.418879	-7.19116	6.42439e-13	7.62027e-12	protein_coding	KNOWN	adrenergic receptor, alpha 2b [Source:MGI Symbol;Acc:MGI:87935]
Sgpl1	chr10	61098642	61147703	-	ENSMUSG00000020097.11	888.15	-2.97189	0.111925	-26.5526	2.39733e-155	7.62938e-153	protein_coding	KNOWN	sphingosine phosphate lyase 1 [Source:MGI Symbol;Acc:MGI:1261415]
Pik3c2b	chr1	133045667	133108687	+	ENSMUSG00000026447.13	39.1333	-2.95941	0.314879	-9.39858	5.53054e-21	1.08579e-19	protein_coding	KNOWN	phosphoinositide-3-kinase, class 2, beta polypeptide [Source:MGI Symbol;Acc:MGI:2685045]
D930028M14Rik	chr7	25152457	25156627	+	ENSMUSG00000074274.4	9.6031	-2.95703	0.389279	-7.59615	3.05059e-14	3.97638e-13	lincRNA	NOVEL	RIKEN cDNA D930028M14 gene [Source:MGI Symbol;Acc:MGI:3687343]
Arhgap29	chr3	121952541	122016753	+	ENSMUSG00000039831.13	12.1955	-2.92366	0.388044	-7.53436	4.90754e-14	6.28994e-13	protein_coding	KNOWN	Rho GTPase activating protein 29 [Source:MGI Symbol;Acc:MGI:2443818]
Lynx1	chr15	74747852	74753046	-	ENSMUSG00000022594.11	7.72058	-2.91868	0.416012	-7.01585	2.28554e-12	2.58726e-11	protein_coding	KNOWN	Ly6/neurotoxin 1 [Source:MGI Symbol;Acc:MGI:1345180]
Pxylp1	chr9	96823336	96892669	-	ENSMUSG00000043587.12	18.0182	-2.88633	0.297945	-9.68747	3.40874e-22	7.12457e-21	protein_coding	KNOWN	2-phosphoxylose phosphatase 1 [Source:MGI Symbol;Acc:MGI:2442444]
Abca4	chr3	122044443	122180123	+	ENSMUSG00000028125.11	4.32635	-2.88568	0.40112	-7.19406	6.28904e-13	7.46498e-12	protein_coding	KNOWN	ATP-binding cassette, sub-family A (ABC1), member 4 [Source:MGI Symbol;Acc:MGI:109424]
Atf3	chr1	191170296	191218039	-	ENSMUSG00000026628.10	5.38566	-2.88186	0.420965	-6.84585	7.60253e-12	8.26236e-11	protein_coding	KNOWN	activating transcription factor 3 [Source:MGI Symbol;Acc:MGI:109384]
Ccdc109b	chr3	129914960	129970206	-	ENSMUSG00000027994.11	21.0129	-2.88046	0.332213	-8.67051	4.30186e-18	7.19836e-17	protein_coding	KNOWN	coiled-coil domain containing 109B [Source:MGI Symbol;Acc:MGI:1914065]
Trib3	chr2	152337422	152344032	-	ENSMUSG00000032715.9	127.081	-2.85895	0.326689	-8.75128	2.10939e-18	3.61576e-17	protein_coding	KNOWN	tribbles homolog 3 (Drosophila) [Source:MGI Symbol;Acc:MGI:1345675]
Coro2a	chr4	46536937	46602202	-	ENSMUSG00000028337.11	7.52676	-2.8417	0.396451	-7.16784	7.61903e-13	8.98045e-12	protein_coding	KNOWN	coronin, actin binding protein 2A [Source:MGI Symbol;Acc:MGI:1345966]
Gpr150	chr13	76054851	76056996	-	ENSMUSG00000045509.5	153.994	-2.82442	0.134755	-20.9596	1.53281e-97	2.22878e-95	protein_coding	KNOWN	G protein-coupled receptor 150 [Source:MGI Symbol;Acc:MGI:2441872]
Atxn1	chr13	45549758	45964991	-	ENSMUSG00000046876.12	42.8885	-2.81092	0.239057	-11.7583	6.39746e-32	2.15812e-30	protein_coding	KNOWN	ataxin 1 [Source:MGI Symbol;Acc:MGI:104783]
Kirrel2	chr7	30447534	30457690	-	ENSMUSG00000036915.13	4.10064	-2.77142	0.42089	-6.58468	4.55859e-11	4.60418e-10	protein_coding	KNOWN	kin of IRRE like 2 (Drosophila) [Source:MGI Symbol;Acc:MGI:2442334]
Klf8	chrX	153237466	153396132	+	ENSMUSG00000041649.10	50.2258	-2.77015	0.198641	-13.9455	3.35296e-44	1.7455e-42	protein_coding	KNOWN	Kruppel-like factor 8 [Source:MGI Symbol;Acc:MGI:2442430]
Dmtn	chr14	70602184	70636048	-	ENSMUSG00000022099.13	8506.7	-2.76449	0.24826	-11.1355	8.42826e-29	2.52503e-27	protein_coding	KNOWN	dematin actin binding protein [Source:MGI Symbol;Acc:MGI:99670]
Mroh3	chr1	136181474	136207097	-	ENSMUSG00000087230.5	4.59523	-2.75754	0.422154	-6.53206	6.48715e-11	6.48216e-10	protein_coding	KNOWN	maestro heat-like repeat family member 3 [Source:MGI Symbol;Acc:MGI:1923672]
Pdia5	chr16	35397313	35490873	-	ENSMUSG00000022844.7	17.3691	-2.74899	0.380564	-7.22347	5.06774e-13	6.05794e-12	protein_coding	KNOWN	protein disulfide isomerase associated 5 [Source:MGI Symbol;Acc:MGI:1919849]
Morc4	chrX	139821632	139871677	-	ENSMUSG00000031434.12	10.2701	-2.74725	0.402512	-6.82526	8.77635e-12	9.48915e-11	protein_coding	KNOWN	microrchidia 4 [Source:MGI Symbol;Acc:MGI:1922996]
Mlf1	chr3	67374097	67400003	+	ENSMUSG00000048416.12	5.76956	-2.74604	0.404689	-6.78556	1.15639e-11	1.23292e-10	protein_coding	KNOWN	myeloid leukemia factor 1 [Source:MGI Symbol;Acc:MGI:1341819]
Plscr4	chr9	92457373	92492456	+	ENSMUSG00000032377.8	58.4229	-2.7265	0.260755	-10.4562	1.37292e-25	3.46547e-24	protein_coding	KNOWN	phospholipid scramblase 4 [Source:MGI Symbol;Acc:MGI:2143267]
Ctsc	chr7	88278085	88310888	+	ENSMUSG00000030560.13	120.294	-2.71282	0.265265	-10.2269	1.5033e-24	3.56626e-23	protein_coding	KNOWN	cathepsin C [Source:MGI Symbol;Acc:MGI:109553]
Ankrd44	chr1	54645340	54926387	-	ENSMUSG00000052331.11	124.043	-2.70432	0.245781	-11.0029	3.69852e-28	1.06637e-26	protein_coding	KNOWN	ankyrin repeat domain 44 [Source:MGI Symbol;Acc:MGI:3045243]
Cnn3	chr3	121426497	121458207	+	ENSMUSG00000053931.8	147.449	-2.70136	0.184763	-14.6207	2.073e-48	1.19744e-46	protein_coding	KNOWN	calponin 3, acidic [Source:MGI Symbol;Acc:MGI:1919244]
Il2rg	chrX	101264378	101268255	-	ENSMUSG00000031304.15	60.7418	-2.69797	0.215477	-12.521	5.73421e-36	2.31385e-34	protein_coding	KNOWN	interleukin 2 receptor, gamma chain [Source:MGI Symbol;Acc:MGI:96551]
Adgra3	chr5	49959956	50059006	-	ENSMUSG00000029090.9	98.7609	-2.67834	0.214137	-12.5076	6.78574e-36	2.71865e-34	protein_coding	KNOWN	G protein-coupled receptor 125 [Source:MGI Symbol;Acc:MGI:1917943]
Glipr2	chr4	43957401	43979118	+	ENSMUSG00000028480.11	336.042	-2.67678	0.160385	-16.6897	1.55773e-62	1.19974e-60	protein_coding	KNOWN	GLI pathogenesis-related 2 [Source:MGI Symbol;Acc:MGI:1917770]
Lats2	chr14	57642077	57758388	-	ENSMUSG00000021959.12	562.178	-2.66145	0.171067	-15.5579	1.40634e-54	9.4505e-53	protein_coding	KNOWN	large tumor suppressor 2 [Source:MGI Symbol;Acc:MGI:1354386]
Abhd6	chr14	8002902	8056555	+	ENSMUSG00000025277.10	133.617	-2.64734	0.362325	-7.30652	2.74154e-13	3.33633e-12	protein_coding	KNOWN	abhydrolase domain containing 6 [Source:MGI Symbol;Acc:MGI:1913332]
Ptk2	chr15	73205105	73423191	-	ENSMUSG00000022607.11	384.896	-2.63614	0.117983	-22.3434	1.4002e-110	2.56709e-108	protein_coding	KNOWN	PTK2 protein tyrosine kinase 2 [Source:MGI Symbol;Acc:MGI:95481]
2810429I04Rik	chr13	3478230	3501393	+	ENSMUSG00000097709.4	3.69215	-2.63456	0.422781	-6.2315	4.61987e-10	4.24188e-09	lincRNA	KNOWN	RIKEN cDNA 2810429I04 gene [Source:MGI Symbol;Acc:MGI:1924187]
Nrbp2	chr15	76085595	76090013	-	ENSMUSG00000075590.2	34.893	-2.63311	0.329892	-7.98174	1.44285e-15	2.07472e-14	protein_coding	KNOWN	nuclear receptor binding protein 2 [Source:MGI Symbol;Acc:MGI:2385017]
Tnfrsf10b	chr14	69767472	69784403	+	ENSMUSG00000022074.5	81.9734	-2.62334	0.242138	-10.8341	2.37322e-27	6.64934e-26	protein_coding	KNOWN	tumor necrosis factor receptor superfamily, member 10b [Source:MGI Symbol;Acc:MGI:1341090]
Syne2	chr12	75818134	76110926	+	ENSMUSG00000063450.11	8.07048	-2.62166	0.394935	-6.6382	3.17528e-11	3.2657e-10	protein_coding	KNOWN	spectrin repeat containing, nuclear envelope 2 [Source:MGI Symbol;Acc:MGI:2449316]
Kdelr3	chr15	79516408	79527739	+	ENSMUSG00000010830.7	4.69858	-2.61933	0.424306	-6.1732	6.69195e-10	6.02311e-09	protein_coding	KNOWN	KDEL (Lys-Asp-Glu-Leu) endoplasmic reticulum protein retention receptor 3 [Source:MGI Symbol;Acc:MGI:2145953]
Nags	chr11	102145513	102149477	+	ENSMUSG00000048217.8	48.0455	-2.61497	0.183688	-14.2359	5.48386e-46	2.98375e-44	protein_coding	KNOWN	N-acetylglutamate synthase [Source:MGI Symbol;Acc:MGI:2387600]
Tenm4	chr7	96171244	96911093	+	ENSMUSG00000048078.13	4.15702	-2.61114	0.423891	-6.15993	7.27774e-10	6.51213e-09	protein_coding	KNOWN	teneurin transmembrane protein 4 [Source:MGI Symbol;Acc:MGI:2447063]
Tmc2	chr2	130195194	130264445	+	ENSMUSG00000060332.6	4.41881	-2.60912	0.414266	-6.29817	3.01176e-10	2.81593e-09	protein_coding	KNOWN	transmembrane channel-like gene family 2 [Source:MGI Symbol;Acc:MGI:2151017]
Myo15	chr11	60469339	60528369	+	ENSMUSG00000042678.13	121	-2.59843	0.353194	-7.35693	1.88184e-13	2.31686e-12	protein_coding	KNOWN	myosin XV [Source:MGI Symbol;Acc:MGI:1261811]
Tac2	chr10	127724478	127731767	+	ENSMUSG00000025400.7	273.646	-2.59452	0.17866	-14.5221	8.78151e-48	5.00398e-46	protein_coding	KNOWN	tachykinin 2 [Source:MGI Symbol;Acc:MGI:98476]
Gm13077	chr4	152157007	152157490	-	ENSMUSG00000081544.1	4.86583	-2.58977	0.410914	-6.30247	2.92946e-10	2.74355e-09	processed_pseudogene	KNOWN	predicted gene 13077 [Source:MGI Symbol;Acc:MGI:3649703]
Crlf1	chr8	70493158	70504081	+	ENSMUSG00000007888.12	98.992	-2.58674	0.203919	-12.6852	7.14704e-37	2.98389e-35	protein_coding	KNOWN	cytokine receptor-like factor 1 [Source:MGI Symbol;Acc:MGI:1340030]
Capg	chr6	72544391	72562983	+	ENSMUSG00000056737.11	70.2139	-2.57129	0.194485	-13.221	6.63481e-40	3.01642e-38	protein_coding	KNOWN	capping protein (actin filament), gelsolin-like [Source:MGI Symbol;Acc:MGI:1098259]
Klhdc8b	chr9	108447636	108461581	-	ENSMUSG00000032609.9	434.611	-2.56899	0.133963	-19.1768	5.7801e-82	6.54315e-80	protein_coding	KNOWN	kelch domain containing 8B [Source:MGI Symbol;Acc:MGI:1925517]
Celsr2	chr3	108390851	108415552	-	ENSMUSG00000068740.10	37.6152	-2.56178	0.221845	-11.5476	7.59039e-31	2.48115e-29	protein_coding	KNOWN	cadherin, EGF LAG seven-pass G-type receptor 2 (flamingo homolog, Drosophila) [Source:MGI Symbol;Acc:MGI:1858235]
Lgalsl	chr11	20823576	20831056	-	ENSMUSG00000042363.11	65.0532	-2.56113	0.1876	-13.6521	1.96187e-42	9.70407e-41	protein_coding	KNOWN	lectin, galactoside binding-like [Source:MGI Symbol;Acc:MGI:1916114]
Ndrg4	chr8	95676980	95715119	+	ENSMUSG00000036564.13	3.93523	-2.56026	0.420641	-6.08656	1.15359e-09	1.01342e-08	protein_coding	KNOWN	N-myc downstream regulated gene 4 [Source:MGI Symbol;Acc:MGI:2384590]
Rnf128	chrX	139563316	139673145	+	ENSMUSG00000031438.8	71.7059	-2.56004	0.262786	-9.7419	1.99782e-22	4.26007e-21	protein_coding	KNOWN	ring finger protein 128 [Source:MGI Symbol;Acc:MGI:1914139]
Spi1	chr2	91082390	91115756	+	ENSMUSG00000002111.8	7.29173	-2.55857	0.384843	-6.64835	2.96399e-11	3.06146e-10	protein_coding	KNOWN	spleen focus forming virus (SFFV) proviral integration oncogene [Source:MGI Symbol;Acc:MGI:98282]
Plxnb2	chr15	89155549	89171120	-	ENSMUSG00000036606.13	57.6278	-2.54233	0.278918	-9.11497	7.8694e-20	1.4459e-18	protein_coding	KNOWN	plexin B2 [Source:MGI Symbol;Acc:MGI:2154239]
Podn	chr4	108014791	108096445	-	ENSMUSG00000028600.12	13.7631	-2.54229	0.410822	-6.1883	6.0815e-10	5.51784e-09	protein_coding	KNOWN	podocan [Source:MGI Symbol;Acc:MGI:2674939]
Csrp2	chr10	110920177	110939599	+	ENSMUSG00000020186.6	10.1563	-2.53269	0.352835	-7.17812	7.06768e-13	8.34808e-12	protein_coding	KNOWN	cysteine and glycine-rich protein 2 [Source:MGI Symbol;Acc:MGI:1202907]
Tspan5	chr3	138742195	138907905	+	ENSMUSG00000028152.7	30.7073	-2.5253	0.297816	-8.47941	2.26342e-17	3.62556e-16	protein_coding	KNOWN	tetraspanin 5 [Source:MGI Symbol;Acc:MGI:1928096]
Adgrf5	chr17	43389466	43459557	+	ENSMUSG00000056492.5	6.14262	-2.5045	0.39267	-6.37813	1.7926e-10	1.72087e-09	protein_coding	KNOWN	G protein-coupled receptor 116 [Source:MGI Symbol;Acc:MGI:2182928]
Tbxas1	chr6	38875404	39084585	+	ENSMUSG00000029925.10	92.6629	-2.49878	0.234448	-10.6582	1.59736e-26	4.2766e-25	protein_coding	KNOWN	thromboxane A synthase 1, platelet [Source:MGI Symbol;Acc:MGI:98497]
Axl	chr7	25757273	25788705	-	ENSMUSG00000002602.13	6.20103	-2.49664	0.391599	-6.37551	1.82351e-10	1.74955e-09	protein_coding	KNOWN	AXL receptor tyrosine kinase [Source:MGI Symbol;Acc:MGI:1347244]
Tmsb10	chr6	72957347	72958748	-	ENSMUSG00000079523.5	513.541	-2.47656	0.154376	-16.0424	6.45954e-58	4.59717e-56	protein_coding	KNOWN	thymosin, beta 10 [Source:MGI Symbol;Acc:MGI:109146]
Zfp382	chr7	30121942	30134665	+	ENSMUSG00000074220.6	51.0477	-2.4731	0.197696	-12.5096	6.61314e-36	2.65581e-34	protein_coding	KNOWN	zinc finger protein 382 [Source:MGI Symbol;Acc:MGI:3588204]
L1cam	chrX	73853778	73896105	-	ENSMUSG00000031391.15	16.4013	-2.46679	0.374331	-6.58988	4.40195e-11	4.45932e-10	protein_coding	KNOWN	L1 cell adhesion molecule [Source:MGI Symbol;Acc:MGI:96721]
Gm867	chr10	75937723	75940672	-	ENSMUSG00000050157.5	1003.06	-2.45289	0.272545	-8.99995	2.25818e-19	4.07802e-18	antisense	NOVEL	predicted gene 867 [Source:MGI Symbol;Acc:MGI:2685713]
Rps15a-ps2	chr19	28742159	28742551	-	ENSMUSG00000067351.1	7.11073	-2.45161	0.404022	-6.06802	1.29495e-09	1.13229e-08	processed_pseudogene	KNOWN	ribosomal protein S15A, pseudogene 2 [Source:MGI Symbol;Acc:MGI:3643316]
Rasl11a	chr5	146845071	146847726	+	ENSMUSG00000029641.8	9.39765	-2.44429	0.421645	-5.79704	6.74955e-09	5.40829e-08	protein_coding	KNOWN	RAS-like, family 11, member A [Source:MGI Symbol;Acc:MGI:1916145]
B3gnt3	chr8	71691719	71701800	-	ENSMUSG00000031803.7	57.7981	-2.41386	0.327103	-7.37952	1.58865e-13	1.96019e-12	protein_coding	KNOWN	UDP-GlcNAc:betaGal beta-1,3-N-acetylglucosaminyltransferase 3 [Source:MGI Symbol;Acc:MGI:2152535]
Fzd5	chr1	64730558	64737751	-	ENSMUSG00000045005.9	485.218	-2.4062	0.113485	-21.2029	8.97871e-100	1.41536e-97	protein_coding	KNOWN	frizzled homolog 5 (Drosophila) [Source:MGI Symbol;Acc:MGI:108571]
Fbxo2	chr4	148160621	148166424	+	ENSMUSG00000041556.8	5.98219	-2.40408	0.409197	-5.87511	4.22552e-09	3.46991e-08	protein_coding	KNOWN	F-box protein 2 [Source:MGI Symbol;Acc:MGI:2446216]
Phf11d	chr14	59347407	59365470	-	ENSMUSG00000068245.11	3.67406	-2.39685	0.41971	-5.71072	1.12502e-08	8.82179e-08	protein_coding	KNOWN	PHD finger protein 11D [Source:MGI Symbol;Acc:MGI:1277133]
Col9a3	chr2	180597790	180622189	+	ENSMUSG00000027570.12	5.19453	-2.38494	0.407491	-5.85274	4.83545e-09	3.94524e-08	protein_coding	KNOWN	collagen, type IX, alpha 3 [Source:MGI Symbol;Acc:MGI:894686]
Artn	chr4	117926162	117929763	-	ENSMUSG00000028539.11	38.495	-2.3824	0.344718	-6.91117	4.80684e-12	5.32001e-11	protein_coding	KNOWN	artemin [Source:MGI Symbol;Acc:MGI:1333791]
Abcb1b	chr5	8798147	8866315	+	ENSMUSG00000028970.6	13.9596	-2.38174	0.39786	-5.98637	2.14574e-09	1.82803e-08	protein_coding	KNOWN	ATP-binding cassette, sub-family B (MDR/TAP), member 1B [Source:MGI Symbol;Acc:MGI:97568]
Scpep1	chr11	88924020	88955465	-	ENSMUSG00000000278.10	428.215	-2.37171	0.171873	-13.7993	2.57514e-43	1.30828e-41	protein_coding	KNOWN	serine carboxypeptidase 1 [Source:MGI Symbol;Acc:MGI:1921867]
Prokr1	chr6	87578593	87590701	-	ENSMUSG00000049409.7	63.0544	-2.37145	0.238813	-9.93018	3.07687e-23	6.81071e-22	protein_coding	KNOWN	prokineticin receptor 1 [Source:MGI Symbol;Acc:MGI:1929676]
Gm16538	chr19	5727206	5731627	+	ENSMUSG00000089766.1	62.523	-2.36767	0.282237	-8.38894	4.90563e-17	7.7475e-16	antisense	NOVEL	predicted gene 16538 [Source:MGI Symbol;Acc:MGI:4414958]
Slfn9	chr11	82979629	82991830	-	ENSMUSG00000069793.8	339.865	-2.35912	0.127161	-18.5523	7.81606e-77	7.89422e-75	protein_coding	KNOWN	schlafen 9 [Source:MGI Symbol;Acc:MGI:2445121]
Trim15	chr17	36860691	36867210	-	ENSMUSG00000050747.11	10.7155	-2.35215	0.360068	-6.53252	6.46711e-11	6.46596e-10	protein_coding	KNOWN	tripartite motif-containing 15 [Source:MGI Symbol;Acc:MGI:1916347]
Rnf144a	chr12	26306797	26415256	-	ENSMUSG00000020642.9	145.79	-2.3495	0.212879	-11.0368	2.53903e-28	7.37106e-27	protein_coding	KNOWN	ring finger protein 144A [Source:MGI Symbol;Acc:MGI:1344401]
Serpina3g	chr12	104236245	104241939	+	ENSMUSG00000041481.13	11.3958	-2.34686	0.425602	-5.51421	3.50354e-08	2.59413e-07	protein_coding	KNOWN	serine (or cysteine) peptidase inhibitor, clade A, member 3G [Source:MGI Symbol;Acc:MGI:105046]
Lmntd2	chr7	141210043	141214082	-	ENSMUSG00000025500.8	23.4786	-2.32255	0.286326	-8.11155	4.99771e-16	7.4401e-15	protein_coding	KNOWN	lamin tail domain containing 2 [Source:MGI Symbol;Acc:MGI:1919250]
Il18r1	chr1	40465552	40500854	+	ENSMUSG00000026070.12	2.76991	-2.31915	0.42537	-5.45208	4.97839e-08	3.6163e-07	protein_coding	KNOWN	interleukin 18 receptor 1 [Source:MGI Symbol;Acc:MGI:105383]
Gm4759	chr7	106417848	106424469	-	ENSMUSG00000053541.3	3.23904	-2.31619	0.42561	-5.44204	5.26735e-08	3.8147e-07	unprocessed_pseudogene	KNOWN	predicted gene 4759 [Source:MGI Symbol;Acc:MGI:3647753]
Rpl17-ps10	chr7	72648757	72649311	-	ENSMUSG00000081895.3	2.83322	-2.313	0.416998	-5.54678	2.90982e-08	2.17553e-07	processed_pseudogene	KNOWN	ribosomal protein L17, pseudogene 10 [Source:MGI Symbol;Acc:MGI:3642871]
Aknad1	chr3	108739658	108782309	+	ENSMUSG00000049565.13	257.923	-2.30445	0.189333	-12.1714	4.41555e-34	1.65138e-32	protein_coding	KNOWN	AKNA domain containing 1 [Source:MGI Symbol;Acc:MGI:3584453]
Blnk	chr19	40928927	40994535	-	ENSMUSG00000061132.10	2.20311	-2.27638	0.425098	-5.35495	8.55801e-08	6.03461e-07	protein_coding	KNOWN	B cell linker [Source:MGI Symbol;Acc:MGI:96878]
Hist3h2ba	chr11	58948920	58949533	+	ENSMUSG00000056895.4	37.2742	-2.27343	0.300831	-7.55717	4.11925e-14	5.32001e-13	protein_coding	KNOWN	histone cluster 3, H2ba [Source:MGI Symbol;Acc:MGI:1925553]
Fkbp1b	chr12	4833175	4841595	-	ENSMUSG00000020635.7	8.72667	-2.24661	0.367423	-6.11452	9.68459e-10	8.56132e-09	protein_coding	KNOWN	FK506 binding protein 1b [Source:MGI Symbol;Acc:MGI:1336205]
Rara	chr11	98927818	98974942	+	ENSMUSG00000037992.13	14.7528	-2.23094	0.27868	-8.0054	1.19075e-15	1.72103e-14	protein_coding	KNOWN	retinoic acid receptor, alpha [Source:MGI Symbol;Acc:MGI:97856]
Mgst3	chr1	167371966	167393841	-	ENSMUSG00000026688.5	2648.86	-2.22712	0.181657	-12.26	1.48461e-34	5.69113e-33	protein_coding	KNOWN	microsomal glutathione S-transferase 3 [Source:MGI Symbol;Acc:MGI:1913697]
Ppp2r5b	chr19	6227765	6235872	-	ENSMUSG00000024777.9	2151.97	-2.22646	0.0945068	-23.5587	1.02284e-122	2.15654e-120	protein_coding	KNOWN	protein phosphatase 2, regulatory subunit B', beta [Source:MGI Symbol;Acc:MGI:2388480]
Npm3-ps1	chr6	85076192	85076719	+	ENSMUSG00000081669.1	22.8193	-2.22441	0.414987	-5.36019	8.3133e-08	5.8768e-07	processed_pseudogene	KNOWN	nucleoplasmin 3, pseudogene 1 [Source:MGI Symbol;Acc:MGI:894683]
D430019H16Rik	chr12	105453856	105493095	+	ENSMUSG00000094910.1	6.23287	-2.21645	0.424693	-5.21894	1.79946e-07	1.21601e-06	protein_coding	KNOWN	RIKEN cDNA D430019H16 gene [Source:MGI Symbol;Acc:MGI:2443127]
Hs6st2	chrX	51387212	51681856	-	ENSMUSG00000062184.8	162.99	-2.21439	0.314256	-7.04646	1.83526e-12	2.09441e-11	protein_coding	KNOWN	heparan sulfate 6-O-sulfotransferase 2 [Source:MGI Symbol;Acc:MGI:1354959]
Rab11fip3	chr17	25989036	26069409	-	ENSMUSG00000037098.14	55.3753	-2.21344	0.16502	-13.4132	5.06383e-41	2.37254e-39	protein_coding	KNOWN	RAB11 family interacting protein 3 (class II) [Source:MGI Symbol;Acc:MGI:2444431]
Ppm1e	chr11	87226906	87359023	-	ENSMUSG00000046442.4	271.086	-2.21314	0.178563	-12.3942	2.81026e-35	1.11009e-33	protein_coding	KNOWN	protein phosphatase 1E (PP2C domain containing) [Source:MGI Symbol;Acc:MGI:2444096]
1700086P04Rik	chr4	129050097	129057983	-	ENSMUSG00000085085.2	19.7178	-2.20966	0.284361	-7.77063	7.8099e-15	1.06664e-13	lincRNA	KNOWN	RIKEN cDNA 1700086P04 gene [Source:MGI Symbol;Acc:MGI:1914599]
Pcdhgc5	chr18	37819513	37841873	+	ENSMUSG00000102543.2	3.2797	-2.20938	0.408725	-5.40556	6.46071e-08	4.63123e-07	protein_coding	KNOWN	NA
Dll4	chr2	119325784	119335962	+	ENSMUSG00000027314.6	3.55241	-2.20382	0.414745	-5.31367	1.07439e-07	7.48833e-07	protein_coding	KNOWN	delta-like 4 (Drosophila) [Source:MGI Symbol;Acc:MGI:1859388]
C1qb	chr4	136880129	136886187	-	ENSMUSG00000036905.8	4.08627	-2.1989	0.402718	-5.46015	4.75731e-08	3.46765e-07	protein_coding	KNOWN	complement component 1, q subcomponent, beta polypeptide [Source:MGI Symbol;Acc:MGI:88224]
Plxdc1	chr11	97923238	97986444	-	ENSMUSG00000017417.11	40.2931	-2.19558	0.345008	-6.36386	1.96741e-10	1.8812e-09	protein_coding	KNOWN	plexin domain containing 1 [Source:MGI Symbol;Acc:MGI:1919574]
Tmsb4x	chrX	167207093	167209315	-	ENSMUSG00000049775.13	161.181	-2.1923	0.125414	-17.4805	2.01699e-68	1.74464e-66	protein_coding	KNOWN	thymosin, beta 4, X chromosome [Source:MGI Symbol;Acc:MGI:99510]
Mpeg1	chr19	12460779	12465284	+	ENSMUSG00000046805.9	3.15824	-2.18997	0.422915	-5.17828	2.23941e-07	1.49711e-06	protein_coding	KNOWN	macrophage expressed gene 1 [Source:MGI Symbol;Acc:MGI:1333743]
Slc5a2	chr7	128265657	128272430	+	ENSMUSG00000030781.10	12.2162	-2.18833	0.325154	-6.73015	1.69494e-11	1.7879e-10	protein_coding	KNOWN	solute carrier family 5 (sodium/glucose cotransporter), member 2 [Source:MGI Symbol;Acc:MGI:2181411]
Igfbp4	chr11	99041244	99054392	+	ENSMUSG00000017493.9	10.6699	-2.18734	0.425491	-5.14075	2.73643e-07	1.80506e-06	protein_coding	KNOWN	insulin-like growth factor binding protein 4 [Source:MGI Symbol;Acc:MGI:96439]
Lgr4	chr2	109917647	110014257	+	ENSMUSG00000050199.10	62.9746	-2.18636	0.198506	-11.0141	3.26871e-28	9.45682e-27	protein_coding	KNOWN	leucine-rich repeat-containing G protein-coupled receptor 4 [Source:MGI Symbol;Acc:MGI:1891468]
Slc7a8	chr14	54722216	54781886	-	ENSMUSG00000022180.6	9.57785	-2.18538	0.407887	-5.35779	8.42441e-08	5.94787e-07	protein_coding	KNOWN	solute carrier family 7 (cationic amino acid transporter, y+ system), member 8 [Source:MGI Symbol;Acc:MGI:1355323]
C2cd4a	chr9	67830532	67832330	-	ENSMUSG00000047990.5	236.144	-2.18373	0.387104	-5.6412	1.68873e-08	1.30123e-07	protein_coding	KNOWN	C2 calcium-dependent domain containing 4A [Source:MGI Symbol;Acc:MGI:3645763]
Bspry	chr4	62480053	62497298	+	ENSMUSG00000028392.12	4.57218	-2.17187	0.411217	-5.28157	1.28085e-07	8.84325e-07	protein_coding	KNOWN	B-box and SPRY domain containing [Source:MGI Symbol;Acc:MGI:2177191]
Trbv13-2	chr6	41121396	41121832	+	ENSMUSG00000076469.3	14.3939	-2.16847	0.395296	-5.48567	4.119e-08	3.02461e-07	TR_V_gene	KNOWN	T cell receptor beta, variable 13-2 [Source:MGI Symbol;Acc:MGI:98608]
4632428N05Rik	chr10	60346851	60372684	+	ENSMUSG00000020101.11	1470.9	-2.16776	0.229466	-9.44695	3.48847e-21	6.93868e-20	protein_coding	KNOWN	RIKEN cDNA 4632428N05 gene [Source:MGI Symbol;Acc:MGI:1921298]
Dnase1l1	chrX	74273217	74282337	-	ENSMUSG00000019088.10	344.245	-2.15583	0.149922	-14.3797	6.93977e-47	3.86314e-45	protein_coding	KNOWN	deoxyribonuclease 1-like 1 [Source:MGI Symbol;Acc:MGI:109628]
Cystm1	chr18	36345619	36402980	+	ENSMUSG00000046727.9	24.207	-2.15577	0.238678	-9.03211	1.68397e-19	3.05415e-18	protein_coding	KNOWN	cysteine-rich transmembrane module containing 1 [Source:MGI Symbol;Acc:MGI:1913310]
Magee2	chrX	104854952	104857267	-	ENSMUSG00000031224.6	56.9507	-2.15262	0.385472	-5.58437	2.34549e-08	1.77724e-07	protein_coding	KNOWN	melanoma antigen, family E, 2 [Source:MGI Symbol;Acc:MGI:2148316]
Camk1d	chr2	5293457	5714515	-	ENSMUSG00000039145.13	20.896	-2.1504	0.301994	-7.12066	1.07412e-12	1.25032e-11	protein_coding	KNOWN	calcium/calmodulin-dependent protein kinase ID [Source:MGI Symbol;Acc:MGI:2442190]
Lrp4	chr2	91457511	91513779	+	ENSMUSG00000027253.12	3.06183	-2.13118	0.425297	-5.01103	5.41382e-07	3.42003e-06	protein_coding	KNOWN	low density lipoprotein receptor-related protein 4 [Source:MGI Symbol;Acc:MGI:2442252]
Adgrg2	chrX	160390690	160498070	+	ENSMUSG00000031298.12	18.456	-2.12518	0.29681	-7.16006	8.0643e-13	9.49202e-12	protein_coding	KNOWN	G protein-coupled receptor 64 [Source:MGI Symbol;Acc:MGI:2446854]
Rsad2	chr12	26442753	26456452	-	ENSMUSG00000020641.12	910.894	-2.12458	0.247622	-8.57992	9.49377e-18	1.54716e-16	protein_coding	KNOWN	radical S-adenosyl methionine domain containing 2 [Source:MGI Symbol;Acc:MGI:1929628]
Gm26983	chr1	7136199	7136586	-	ENSMUSG00000098201.1	3.42335	-2.12318	0.424942	-4.99639	5.84122e-07	3.67489e-06	processed_pseudogene	KNOWN	predicted gene, 26983 [Source:MGI Symbol;Acc:MGI:5504098]
Sdc3	chr4	130792537	130826319	+	ENSMUSG00000025743.11	4.09641	-2.1216	0.411524	-5.15547	2.53002e-07	1.67875e-06	protein_coding	KNOWN	syndecan 3 [Source:MGI Symbol;Acc:MGI:1349163]
Foxd2os	chr4	114909257	114921967	+	ENSMUSG00000085399.4	264.25	-2.11635	0.0787735	-26.8663	5.44016e-159	1.7646e-156	processed_transcript	KNOWN	forkhead box D2, opposite strand [Source:MGI Symbol;Acc:MGI:2444065]
Pwwp2b	chr7	139248482	139267253	+	ENSMUSG00000060260.9	8.28238	-2.11571	0.391595	-5.4028	6.56102e-08	4.69715e-07	protein_coding	KNOWN	PWWP domain containing 2B [Source:MGI Symbol;Acc:MGI:2142008]
D330045A20Rik	chrX	139480367	139554582	+	ENSMUSG00000042498.13	34.7186	-2.11482	0.274925	-7.69236	1.44444e-14	1.9214e-13	protein_coding	KNOWN	RIKEN cDNA D330045A20 gene [Source:MGI Symbol;Acc:MGI:2147848]
Tmem44	chr16	30511855	30550842	-	ENSMUSG00000022537.14	26.289	-2.10419	0.289677	-7.26391	3.76056e-13	4.5404e-12	protein_coding	KNOWN	transmembrane protein 44 [Source:MGI Symbol;Acc:MGI:1924489]
Gm13010	chr4	137436579	137438395	-	ENSMUSG00000086845.1	4.24444	-2.10231	0.408023	-5.15245	2.5711e-07	1.704e-06	antisense	NOVEL	predicted gene 13010 [Source:MGI Symbol;Acc:MGI:3651180]
Dusp8	chr7	142079490	142095843	-	ENSMUSG00000037887.8	857.53	-2.09654	0.193599	-10.8293	2.50056e-27	6.99451e-26	protein_coding	KNOWN	dual specificity phosphatase 8 [Source:MGI Symbol;Acc:MGI:106626]
Gm15898	chr8	120095060	120097736	+	ENSMUSG00000089742.1	2.02894	-2.08899	0.424125	-4.9254	8.41896e-07	5.18826e-06	sense_intronic	NOVEL	predicted gene 15898 [Source:MGI Symbol;Acc:MGI:3802167]
Ctdspl	chr9	118926453	119043998	+	ENSMUSG00000047409.10	126.47	-2.08157	0.216749	-9.60361	7.71909e-22	1.58585e-20	protein_coding	KNOWN	CTD (carboxy-terminal domain, RNA polymerase II, polypeptide A) small phosphatase-like [Source:MGI Symbol;Acc:MGI:1916524]
Ctsf	chr19	4855129	4860912	+	ENSMUSG00000083282.2	656.586	-2.08117	0.128396	-16.209	4.35915e-59	3.15561e-57	protein_coding	KNOWN	cathepsin F [Source:MGI Symbol;Acc:MGI:1861434]
Snx22	chr9	66065176	66069731	-	ENSMUSG00000039452.5	1159.27	-2.08029	0.270978	-7.67696	1.62904e-14	2.15845e-13	protein_coding	KNOWN	sorting nexin 22 [Source:MGI Symbol;Acc:MGI:2685966]
Trp53bp1	chr2	121193281	121271407	-	ENSMUSG00000043909.13	793.358	-2.07764	0.123151	-16.8707	7.39471e-64	5.96778e-62	protein_coding	KNOWN	transformation related protein 53 binding protein 1 [Source:MGI Symbol;Acc:MGI:1351320]
B3gnt6	chr7	98192420	98199481	-	ENSMUSG00000074004.2	2.92251	-2.07108	0.424879	-4.87452	1.09074e-06	6.59411e-06	protein_coding	KNOWN	UDP-GlcNAc:betaGal beta-1,3-N-acetylglucosaminyltransferase 6 (core 3 synthase) [Source:MGI Symbol;Acc:MGI:3039603]
Rnf157	chr11	116336353	116413032	-	ENSMUSG00000052949.11	8.50999	-2.05835	0.360838	-5.70436	1.16784e-08	9.11943e-08	protein_coding	KNOWN	ring finger protein 157 [Source:MGI Symbol;Acc:MGI:2442484]
Luzp1	chr4	136469761	136554780	+	ENSMUSG00000001089.11	223.907	-2.05687	0.184286	-11.1613	6.30685e-29	1.90641e-27	protein_coding	KNOWN	leucine zipper protein 1 [Source:MGI Symbol;Acc:MGI:107629]
Gm15290	chr13	111522436	111549911	-	ENSMUSG00000085634.1	34.703	-2.05554	0.255633	-8.04099	8.9115e-16	1.29914e-14	lincRNA	NOVEL	predicted gene 15290 [Source:MGI Symbol;Acc:MGI:3705144]
Cntn3	chr6	102163306	102464667	-	ENSMUSG00000030075.8	7.73367	-2.0513	0.368941	-5.55997	2.69825e-08	2.02728e-07	protein_coding	KNOWN	contactin 3 [Source:MGI Symbol;Acc:MGI:99534]
Stard8	chrX	99003248	99074728	+	ENSMUSG00000031216.10	27.5793	-2.04447	0.355233	-5.75529	8.64955e-09	6.84618e-08	protein_coding	KNOWN	START domain containing 8 [Source:MGI Symbol;Acc:MGI:2448556]
Slc2a8	chr2	32972990	32982083	-	ENSMUSG00000026791.11	339.645	-2.04291	0.0997831	-20.4735	3.70942e-93	4.92652e-91	protein_coding	KNOWN	solute carrier family 2, (facilitated glucose transporter), member 8 [Source:MGI Symbol;Acc:MGI:1860103]
Plekhn1	chr4	156221456	156228542	-	ENSMUSG00000078485.2	83.7339	-2.03434	0.177379	-11.4689	1.89057e-30	6.03945e-29	protein_coding	KNOWN	pleckstrin homology domain containing, family N member 1 [Source:MGI Symbol;Acc:MGI:2387630]
Dyrk4	chr6	126876020	126921839	-	ENSMUSG00000030345.13	4.21892	-2.0281	0.404745	-5.0108	5.42051e-07	3.42298e-06	protein_coding	KNOWN	dual-specificity tyrosine-(Y)-phosphorylation regulated kinase 4 [Source:MGI Symbol;Acc:MGI:1330292]
RP23-462C22.5	chr5	140605789	140606551	-	ENSMUSG00000105699.1	8.40054	-2.02369	0.369287	-5.47998	4.25367e-08	3.12078e-07	lincRNA	NOVEL	NA
Cnnm1	chr19	43440436	43497212	+	ENSMUSG00000025189.8	60.6675	-2.02195	0.228672	-8.84214	9.39064e-19	1.64137e-17	protein_coding	KNOWN	cyclin M1 [Source:MGI Symbol;Acc:MGI:1891366]
Ighm	chr12	113418558	113422730	-	ENSMUSG00000076617.6	12.648	-2.01961	0.38237	-5.28181	1.27911e-07	8.83487e-07	IG_C_gene	KNOWN	immunoglobulin heavy constant mu [Source:MGI Symbol;Acc:MGI:96448]
Camsap3	chr8	3587450	3609074	+	ENSMUSG00000044433.12	10.5547	-2.01501	0.410532	-4.90829	9.18719e-07	5.63492e-06	protein_coding	KNOWN	calmodulin regulated spectrin-associated protein family, member 3 [Source:MGI Symbol;Acc:MGI:1916947]
Ptk2b	chr14	66153257	66281052	-	ENSMUSG00000059456.10	206.005	-2.01348	0.109414	-18.4024	1.256e-75	1.24617e-73	protein_coding	KNOWN	PTK2 protein tyrosine kinase 2 beta [Source:MGI Symbol;Acc:MGI:104908]
Tmem236	chr2	14174523	14221993	+	ENSMUSG00000061531.8	2.54668	-2.01212	0.424603	-4.73882	2.14966e-06	1.2477e-05	protein_coding	KNOWN	transmembrane protein 236 [Source:MGI Symbol;Acc:MGI:1919309]
Cask	chrX	13517080	13851367	-	ENSMUSG00000031012.14	40.5561	-2.01069	0.211079	-9.52578	1.63809e-21	3.31689e-20	protein_coding	KNOWN	calcium/calmodulin-dependent serine protein kinase (MAGUK family) [Source:MGI Symbol;Acc:MGI:1309489]
Gm10644	chr8	83932329	83955205	-	ENSMUSG00000074219.2	1.91069	-2.00943	0.42532	-4.72453	2.30654e-06	1.33006e-05	protein_coding	KNOWN	predicted gene 10644 [Source:MGI Symbol;Acc:MGI:3704314]
Cacnb1	chr11	98001508	98023034	-	ENSMUSG00000020882.14	2.43496	-2.00684	0.42344	-4.73939	2.14367e-06	1.2451e-05	protein_coding	KNOWN	calcium channel, voltage-dependent, beta 1 subunit [Source:MGI Symbol;Acc:MGI:102522]
Nme4	chr17	26091734	26095508	-	ENSMUSG00000024177.8	251.853	-2.00605	0.097894	-20.4921	2.53451e-93	3.44755e-91	protein_coding	KNOWN	NME/NM23 nucleoside diphosphate kinase 4 [Source:MGI Symbol;Acc:MGI:1931148]
Tppp	chr13	74009407	74035753	+	ENSMUSG00000021573.11	12.7814	-2.00528	0.324626	-6.17721	6.52458e-10	5.88188e-09	protein_coding	KNOWN	tubulin polymerization promoting protein [Source:MGI Symbol;Acc:MGI:1920198]
Slc2a4	chr11	69942539	69948188	-	ENSMUSG00000018566.11	400.846	-2.00473	0.271108	-7.39459	1.41842e-13	1.75657e-12	protein_coding	KNOWN	solute carrier family 2 (facilitated glucose transporter), member 4 [Source:MGI Symbol;Acc:MGI:95758]
Nxpe2	chr9	48318006	48353454	-	ENSMUSG00000032028.12	6134.19	-2.00404	0.138695	-14.4492	2.53444e-47	1.42971e-45	protein_coding	KNOWN	neurexophilin and PC-esterase domain family, member 2 [Source:MGI Symbol;Acc:MGI:1925502]
Cfap57	chr4	118554551	118620777	-	ENSMUSG00000028730.11	1.76426	-2.00337	0.42542	-4.70916	2.48738e-06	1.4319e-05	protein_coding	KNOWN	cilia and flagella associated protein 57 [Source:MGI Symbol;Acc:MGI:2686209]
Tpst1	chr5	130073326	130135729	+	ENSMUSG00000034118.12	474.122	-2.00196	0.0720896	-27.7704	9.8797e-170	3.62263e-167	protein_coding	KNOWN	protein-tyrosine sulfotransferase 1 [Source:MGI Symbol;Acc:MGI:1298231]
Rgs11	chr17	26202951	26211324	+	ENSMUSG00000024186.12	3.95064	-2.00193	0.425683	-4.70287	2.56534e-06	1.47226e-05	protein_coding	KNOWN	regulator of G-protein signaling 11 [Source:MGI Symbol;Acc:MGI:1354739]
Mgat4c	chr10	101681487	102391469	+	ENSMUSG00000019888.12	3.07848	-1.99739	0.41964	-4.75978	1.93805e-06	1.13346e-05	protein_coding	KNOWN	MGAT4 family, member C [Source:MGI Symbol;Acc:MGI:1914819]
Mei4	chr9	81863670	82206007	+	ENSMUSG00000043289.9	17.1505	-1.99714	0.310532	-6.43135	1.26479e-10	1.22816e-09	protein_coding	KNOWN	meiosis-specific, MEI4 homolog (S. cerevisiae) [Source:MGI Symbol;Acc:MGI:1922283]
Id1	chr2	152736251	152737410	+	ENSMUSG00000042745.9	3.59549	-1.99325	0.423323	-4.70859	2.49433e-06	1.43541e-05	protein_coding	KNOWN	inhibitor of DNA binding 1 [Source:MGI Symbol;Acc:MGI:96396]
Adrbk2	chr5	112910482	113015791	-	ENSMUSG00000042249.8	5.23282	-1.99208	0.416926	-4.77802	1.77028e-06	1.03931e-05	protein_coding	KNOWN	adrenergic receptor kinase, beta 2 [Source:MGI Symbol;Acc:MGI:87941]
Rsph10b	chr5	143933035	143985719	+	ENSMUSG00000075569.6	12.1217	-1.9897	0.341031	-5.83436	5.39983e-09	4.37459e-08	protein_coding	NOVEL	radial spoke head 10 homolog B (Chlamydomonas) [Source:MGI Symbol;Acc:MGI:1922386]
Vim	chr2	13573927	13582826	+	ENSMUSG00000026728.6	40.0695	-1.98694	0.379049	-5.24191	1.58926e-07	1.08482e-06	protein_coding	KNOWN	vimentin [Source:MGI Symbol;Acc:MGI:98932]
Man1a	chr10	53904788	54075796	-	ENSMUSG00000003746.12	914.495	-1.98604	0.103727	-19.1469	1.02815e-81	1.14847e-79	protein_coding	KNOWN	mannosidase 1, alpha [Source:MGI Symbol;Acc:MGI:104677]
Cebpb	chr2	167688915	167690418	+	ENSMUSG00000056501.3	74.1581	-1.98382	0.248249	-7.99122	1.33608e-15	1.92777e-14	protein_coding	KNOWN	CCAAT/enhancer binding protein (C/EBP), beta [Source:MGI Symbol;Acc:MGI:88373]
Spon2	chr5	33213518	33218238	-	ENSMUSG00000037379.4	24.1421	-1.98191	0.328215	-6.03843	1.55617e-09	1.34466e-08	protein_coding	KNOWN	spondin 2, extracellular matrix protein [Source:MGI Symbol;Acc:MGI:1923724]
Fsd1l	chr4	53631471	53707009	+	ENSMUSG00000054752.13	58.1451	-1.97917	0.258337	-7.66118	1.84232e-14	2.42769e-13	protein_coding	KNOWN	fibronectin type III and SPRY domain containing 1-like [Source:MGI Symbol;Acc:MGI:2442443]
Spata6	chr4	111719984	111829184	+	ENSMUSG00000034401.13	8.48624	-1.97709	0.332164	-5.95215	2.64647e-09	2.22634e-08	protein_coding	KNOWN	spermatogenesis associated 6 [Source:MGI Symbol;Acc:MGI:1915196]
Homer2	chr7	81600481	81706925	-	ENSMUSG00000025813.10	280.795	-1.97695	0.225367	-8.77215	1.7528e-18	3.02915e-17	protein_coding	KNOWN	homer homolog 2 (Drosophila) [Source:MGI Symbol;Acc:MGI:1347354]
F730043M19Rik	chr12	33111711	33147597	-	ENSMUSG00000052125.13	15.2958	-1.97553	0.305076	-6.47555	9.44669e-11	9.27998e-10	processed_transcript	KNOWN	RIKEN cDNA F730043M19 gene [Source:MGI Symbol;Acc:MGI:2443237]
Figf	chrX	164373378	164402650	+	ENSMUSG00000031380.10	13.4789	-1.97553	0.319253	-6.18797	6.09458e-10	5.52674e-09	protein_coding	KNOWN	c-fos induced growth factor [Source:MGI Symbol;Acc:MGI:108037]
Gm11620	chr11	105164776	105166620	-	ENSMUSG00000081965.1	12.171	-1.97064	0.397762	-4.95433	7.25791e-07	4.51337e-06	processed_pseudogene	KNOWN	predicted gene 11620 [Source:MGI Symbol;Acc:MGI:3650770]
Caskin2	chr11	115799183	115813639	-	ENSMUSG00000034471.9	451.911	-1.96959	0.100748	-19.5496	4.15765e-85	5.04512e-83	protein_coding	KNOWN	CASK-interacting protein 2 [Source:MGI Symbol;Acc:MGI:2157062]
Micall1	chr15	79108972	79136897	+	ENSMUSG00000033039.9	17.597	-1.96903	0.374232	-5.26151	1.42875e-07	9.80821e-07	protein_coding	KNOWN	microtubule associated monooxygenase, calponin and LIM domain containing -like 1 [Source:MGI Symbol;Acc:MGI:105870]
Fah	chr7	84585159	84606722	-	ENSMUSG00000030630.12	25.2728	-1.96189	0.25004	-7.84628	4.28546e-15	5.97873e-14	protein_coding	KNOWN	fumarylacetoacetate hydrolase [Source:MGI Symbol;Acc:MGI:95482]
3110045C21Rik	chr1	169969409	169972396	+	ENSMUSG00000097503.2	7.1784	-1.95601	0.381587	-5.126	2.95966e-07	1.93641e-06	antisense	NOVEL	RIKEN cDNA 3110045C21 gene [Source:MGI Symbol;Acc:MGI:1914553]
Pcbd1	chr10	61089343	61094328	+	ENSMUSG00000020098.6	6.24994	-1.95033	0.416942	-4.67769	2.9012e-06	1.65711e-05	protein_coding	KNOWN	pterin 4 alpha carbinolamine dehydratase/dimerization cofactor of hepatocyte nuclear factor 1 alpha (TCF1) 1 [Source:MGI Symbol;Acc:MGI:94873]
Acap1	chr11	69881567	69895539	-	ENSMUSG00000001588.9	264.537	-1.94837	0.148566	-13.1145	2.71892e-39	1.21003e-37	protein_coding	KNOWN	ArfGAP with coiled-coil, ankyrin repeat and PH domains 1 [Source:MGI Symbol;Acc:MGI:2388270]
Fam110a	chr2	151969398	151980219	-	ENSMUSG00000027459.13	164.027	-1.94511	0.158868	-12.2436	1.81879e-34	6.95637e-33	protein_coding	KNOWN	family with sequence similarity 110, member A [Source:MGI Symbol;Acc:MGI:1921097]
Cnn2	chr10	79988584	79996062	+	ENSMUSG00000004665.7	26.8281	-1.93895	0.304371	-6.37035	1.88598e-10	1.80641e-09	protein_coding	KNOWN	calponin 2 [Source:MGI Symbol;Acc:MGI:105093]
5330426P16Rik	chr16	50719294	50732773	-	ENSMUSG00000022639.11	4.1722	-1.9342	0.419719	-4.60833	4.0592e-06	2.27237e-05	lincRNA	NOVEL	RIKEN cDNA 5330426P16 gene [Source:MGI Symbol;Acc:MGI:1915440]
Plod2	chr9	92542223	92608428	+	ENSMUSG00000032374.11	5.70362	-1.93239	0.422518	-4.57352	4.7959e-06	2.65569e-05	protein_coding	KNOWN	procollagen lysine, 2-oxoglutarate 5-dioxygenase 2 [Source:MGI Symbol;Acc:MGI:1347007]
Zfp462	chr4	54945048	55083563	+	ENSMUSG00000060206.8	6.84653	-1.9148	0.412908	-4.63736	3.52894e-06	1.99205e-05	protein_coding	KNOWN	zinc finger protein 462 [Source:MGI Symbol;Acc:MGI:107690]
Cdkn2b	chr4	89306289	89311032	-	ENSMUSG00000073802.4	5.27831	-1.91356	0.425607	-4.49608	6.92185e-06	3.74682e-05	protein_coding	KNOWN	cyclin-dependent kinase inhibitor 2B (p15, inhibits CDK4) [Source:MGI Symbol;Acc:MGI:104737]
Fcna	chr2	25624666	25628030	-	ENSMUSG00000026938.10	1.70235	-1.9054	0.424534	-4.48822	7.18198e-06	3.87891e-05	protein_coding	KNOWN	ficolin A [Source:MGI Symbol;Acc:MGI:1340905]
Gm10356	chr3	47050382	47051639	-	ENSMUSG00000072387.3	5.7705	-1.90415	0.34618	-5.50046	3.78805e-08	2.79009e-07	processed_pseudogene	KNOWN	predicted gene 10356 [Source:MGI Symbol;Acc:MGI:3641761]
Samd11	chr4	156246973	156255338	-	ENSMUSG00000096351.1	1173.16	-1.89297	0.265564	-7.12813	1.01743e-12	1.18926e-11	protein_coding	KNOWN	sterile alpha motif domain containing 11 [Source:MGI Symbol;Acc:MGI:2446220]
Marcksl1	chr4	129513581	129515985	+	ENSMUSG00000047945.6	155.006	-1.88586	0.207123	-9.10501	8.62553e-20	1.5831e-18	protein_coding	KNOWN	MARCKS-like 1 [Source:MGI Symbol;Acc:MGI:97143]
Slc7a11	chr3	49892526	50443614	-	ENSMUSG00000027737.7	23.2143	-1.88208	0.326883	-5.75763	8.53008e-09	6.75796e-08	protein_coding	KNOWN	solute carrier family 7 (cationic amino acid transporter, y+ system), member 11 [Source:MGI Symbol;Acc:MGI:1347355]
C730036E19Rik	chr1	151138034	151142345	+	ENSMUSG00000102095.1	2.43767	-1.88056	0.422789	-4.44798	8.66809e-06	4.6165e-05	lincRNA	NOVEL	NA
Gm4987	chrX	46455887	46456294	-	ENSMUSG00000063816.3	34.3542	-1.87499	0.305717	-6.13308	8.61915e-10	7.64751e-09	processed_pseudogene	KNOWN	predicted gene 4987 [Source:MGI Symbol;Acc:MGI:3647751]
Adamts13	chr2	26973416	27009628	+	ENSMUSG00000014852.13	7.81109	-1.8662	0.381883	-4.88683	1.02475e-06	6.21965e-06	protein_coding	KNOWN	a disintegrin-like and metallopeptidase (reprolysin type) with thrombospondin type 1 motif, 13 [Source:MGI Symbol;Acc:MGI:2685556]
Stab2	chr10	86841198	87008025	-	ENSMUSG00000035459.12	2.22052	-1.86526	0.422853	-4.41113	1.0283e-05	5.42327e-05	protein_coding	KNOWN	stabilin 2 [Source:MGI Symbol;Acc:MGI:2178743]
Rpl3-ps1	chrX	13202571	13203780	+	ENSMUSG00000084349.3	327.434	-1.86519	0.41212	-4.52583	6.01588e-06	3.28701e-05	processed_pseudogene	KNOWN	ribosomal protein L3, pseudogene 1 [Source:MGI Symbol;Acc:MGI:3644217]
Slc43a2	chr11	75531694	75577575	+	ENSMUSG00000038178.13	29.7804	-1.86363	0.36666	-5.08273	3.72058e-07	2.40533e-06	protein_coding	KNOWN	solute carrier family 43, member 2 [Source:MGI Symbol;Acc:MGI:2442746]
Serpinb6a	chr13	33917918	34002794	-	ENSMUSG00000060147.12	369.917	-1.86185	0.152905	-12.1766	4.14372e-34	1.55316e-32	protein_coding	KNOWN	serine (or cysteine) peptidase inhibitor, clade B, member 6a [Source:MGI Symbol;Acc:MGI:103123]
Vcam1	chr3	116109949	116129688	-	ENSMUSG00000027962.11	4.50896	-1.85896	0.409927	-4.53486	5.7642e-06	3.15665e-05	protein_coding	KNOWN	vascular cell adhesion molecule 1 [Source:MGI Symbol;Acc:MGI:98926]
Echdc2	chr4	108165437	108179308	+	ENSMUSG00000028601.15	4.32952	-1.85249	0.422895	-4.3805	1.18408e-05	6.17749e-05	protein_coding	KNOWN	enoyl Coenzyme A hydratase domain containing 2 [Source:MGI Symbol;Acc:MGI:1289238]
Gm9844	chr7	24862213	24862697	+	ENSMUSG00000091955.2	1.66253	-1.85126	0.425557	-4.3502	1.36016e-05	7.02876e-05	protein_coding	PUTATIVE	predicted pseudogene 9844 [Source:MGI Symbol;Acc:MGI:3704288]
Pdia2	chr17	26195999	26199087	-	ENSMUSG00000024184.12	27.3449	-1.84971	0.279742	-6.61219	3.78663e-11	3.87086e-10	protein_coding	KNOWN	protein disulfide isomerase associated 2 [Source:MGI Symbol;Acc:MGI:1916441]
Slc39a2	chr14	51892889	51896745	+	ENSMUSG00000072572.5	1.60498	-1.84796	0.423954	-4.35887	1.30733e-05	6.77651e-05	protein_coding	KNOWN	solute carrier family 39 (zinc transporter), member 2 [Source:MGI Symbol;Acc:MGI:2684326]
Gm18856	chr13	13964487	13965860	-	ENSMUSG00000096192.1	3.56947	-1.84642	0.403587	-4.57503	4.76149e-06	2.63924e-05	protein_coding	KNOWN	predicted gene, 18856 [Source:MGI Symbol;Acc:MGI:5011041]
Ica1	chr6	8630527	8778488	-	ENSMUSG00000062995.9	4.50917	-1.84004	0.404076	-4.55369	5.27118e-06	2.90363e-05	protein_coding	KNOWN	islet cell autoantigen 1 [Source:MGI Symbol;Acc:MGI:96391]
Osbpl3	chr6	50293330	50456201	-	ENSMUSG00000029822.12	291.646	-1.83102	0.150667	-12.1528	5.54619e-34	2.06052e-32	protein_coding	KNOWN	oxysterol binding protein-like 3 [Source:MGI Symbol;Acc:MGI:1918970]
Hoxa9	chr6	52223100	52231089	-	ENSMUSG00000038227.12	15.704	-1.82253	0.366613	-4.97127	6.65158e-07	4.15681e-06	protein_coding	KNOWN	homeobox A9 [Source:MGI Symbol;Acc:MGI:96180]
Ift57	chr16	49699233	49765126	+	ENSMUSG00000032965.7	75.2698	-1.82131	0.157997	-11.5275	9.58448e-31	3.10291e-29	protein_coding	KNOWN	intraflagellar transport 57 [Source:MGI Symbol;Acc:MGI:1921166]
9230116N13Rik	chr1	136411916	136415519	-	ENSMUSG00000097403.2	42.094	-1.82082	0.224023	-8.12783	4.37061e-16	6.54699e-15	processed_transcript	NOVEL	RIKEN cDNA 9230116N13 gene [Source:MGI Symbol;Acc:MGI:2443255]
Zfp827	chr8	79028437	79193766	+	ENSMUSG00000071064.10	1.54321	-1.81722	0.423648	-4.28946	1.79109e-05	9.08582e-05	protein_coding	KNOWN	zinc finger protein 827 [Source:MGI Symbol;Acc:MGI:2444807]
Isg15	chr4	156199424	156200818	-	ENSMUSG00000035692.6	235.226	-1.80612	0.286246	-6.30966	2.79647e-10	2.62775e-09	protein_coding	KNOWN	ISG15 ubiquitin-like modifier [Source:MGI Symbol;Acc:MGI:1855694]
Ttl	chr2	129065942	129096283	+	ENSMUSG00000027394.10	60.7315	-1.79717	0.1608	-11.1764	5.31768e-29	1.62194e-27	protein_coding	KNOWN	tubulin tyrosine ligase [Source:MGI Symbol;Acc:MGI:1916987]
Xpo7	chr14	70654246	70766628	-	ENSMUSG00000022100.10	1104.83	-1.79471	0.0860055	-20.8674	1.05909e-96	1.52681e-94	protein_coding	KNOWN	exportin 7 [Source:MGI Symbol;Acc:MGI:1929705]
Ethe1	chr7	24587543	24608925	+	ENSMUSG00000064254.6	276.03	-1.79394	0.102735	-17.4618	2.79751e-68	2.40743e-66	protein_coding	KNOWN	ethylmalonic encephalopathy 1 [Source:MGI Symbol;Acc:MGI:1913321]
Amn	chr12	111271111	111276426	+	ENSMUSG00000021278.6	1.59069	-1.78621	0.422844	-4.22428	2.39701e-05	0.000119369	protein_coding	KNOWN	amnionless [Source:MGI Symbol;Acc:MGI:1934943]
Gpx3	chr11	54902453	54910377	+	ENSMUSG00000018339.8	3.93595	-1.77712	0.418491	-4.2465	2.17137e-05	0.00010884	protein_coding	KNOWN	glutathione peroxidase 3 [Source:MGI Symbol;Acc:MGI:105102]
Egfl7	chr2	26580014	26593120	+	ENSMUSG00000026921.15	245.126	-1.77272	0.120339	-14.731	4.07422e-49	2.44337e-47	protein_coding	KNOWN	EGF-like domain 7 [Source:MGI Symbol;Acc:MGI:2449923]
Grk5	chr19	60889749	61092553	+	ENSMUSG00000003228.8	151.602	-1.77154	0.234148	-7.56591	3.85167e-14	4.98589e-13	protein_coding	KNOWN	G protein-coupled receptor kinase 5 [Source:MGI Symbol;Acc:MGI:109161]
Mir3058	chr10	95559231	95559321	-	ENSMUSG00000092867.1	3.80222	-1.77084	0.408288	-4.33723	1.44287e-05	7.43112e-05	miRNA	KNOWN	microRNA 3058 [Source:MGI Symbol;Acc:MGI:4834226]
C1rl	chr6	124493113	124510643	+	ENSMUSG00000038527.9	5.70209	-1.76867	0.410029	-4.31352	1.60675e-05	8.21741e-05	protein_coding	KNOWN	complement component 1, r subcomponent-like [Source:MGI Symbol;Acc:MGI:2660692]
Ralb	chr1	119470305	119504794	-	ENSMUSG00000004451.11	35.2047	-1.76812	0.422511	-4.18479	2.85424e-05	0.000140603	protein_coding	KNOWN	v-ral simian leukemia viral oncogene homolog B (ras related) [Source:MGI Symbol;Acc:MGI:1927244]
Cacna1c	chr6	118587240	119196418	-	ENSMUSG00000051331.11	242.406	-1.76285	0.119574	-14.7427	3.42582e-49	2.06369e-47	protein_coding	KNOWN	calcium channel, voltage-dependent, L type, alpha 1C subunit [Source:MGI Symbol;Acc:MGI:103013]
Pmaip1	chr18	66458604	66465550	+	ENSMUSG00000024521.7	4.97535	-1.76179	0.42263	-4.16864	3.06419e-05	0.000150112	protein_coding	KNOWN	phorbol-12-myristate-13-acetate-induced protein 1 [Source:MGI Symbol;Acc:MGI:1930146]
Gstm1	chr3	108012255	108017973	-	ENSMUSG00000058135.9	7.86455	-1.76137	0.400255	-4.40061	1.07945e-05	5.67377e-05	protein_coding	KNOWN	glutathione S-transferase, mu 1 [Source:MGI Symbol;Acc:MGI:95860]
Gfod1	chr13	43195519	43304172	-	ENSMUSG00000051335.5	5.82862	-1.7613	0.423546	-4.15847	3.20386e-05	0.000156626	protein_coding	KNOWN	glucose-fructose oxidoreductase domain containing 1 [Source:MGI Symbol;Acc:MGI:2145304]
Mapt	chr11	104231390	104332090	+	ENSMUSG00000018411.14	8.82117	-1.76105	0.314379	-5.60167	2.12303e-08	1.6152e-07	protein_coding	KNOWN	microtubule-associated protein tau [Source:MGI Symbol;Acc:MGI:97180]
Gm20305	chr1	180854282	180854458	-	ENSMUSG00000103979.1	17.2428	-1.75757	0.421667	-4.16814	3.07093e-05	0.000150399	processed_pseudogene	KNOWN	NA
Pkd1l1	chr11	8826708	8973266	-	ENSMUSG00000046634.9	84.487	-1.75652	0.220606	-7.96224	1.68958e-15	2.42125e-14	protein_coding	KNOWN	polycystic kidney disease 1 like 1 [Source:MGI Symbol;Acc:MGI:2156538]
Plekha8	chr6	54595111	54645839	+	ENSMUSG00000005225.12	243.204	-1.75509	0.0851897	-20.6021	2.62894e-94	3.63462e-92	protein_coding	KNOWN	pleckstrin homology domain containing, family A (phosphoinositide binding specific) member 8 [Source:MGI Symbol;Acc:MGI:2681164]
Dusp1	chr17	26505590	26508519	-	ENSMUSG00000024190.6	537.203	-1.7541	0.173802	-10.0925	5.96494e-24	1.37259e-22	protein_coding	KNOWN	dual specificity phosphatase 1 [Source:MGI Symbol;Acc:MGI:105120]
Car5a	chr8	121916126	121944904	-	ENSMUSG00000025317.7	3.53052	-1.74965	0.411064	-4.2564	2.07744e-05	0.000104441	protein_coding	KNOWN	carbonic anhydrase 5a, mitochondrial [Source:MGI Symbol;Acc:MGI:101946]
Treml2	chr17	48300038	48312534	+	ENSMUSG00000071068.6	316.86	-1.74523	0.201742	-8.65077	5.11542e-18	8.50067e-17	protein_coding	KNOWN	triggering receptor expressed on myeloid cells-like 2 [Source:MGI Symbol;Acc:MGI:2147038]
Gm17080	chr17	45586120	45588377	+	ENSMUSG00000067389.3	29.8388	-1.74305	0.26942	-6.46964	9.82344e-11	9.63326e-10	antisense	NOVEL	predicted gene 17080 [Source:MGI Symbol;Acc:MGI:4937907]
Mb21d1	chr9	78430526	78443237	-	ENSMUSG00000032344.14	302.892	-1.73211	0.127541	-13.5808	5.20682e-42	2.52366e-40	protein_coding	KNOWN	Mab-21 domain containing 1 [Source:MGI Symbol;Acc:MGI:2442261]
Itpr3	chr17	27057304	27122223	+	ENSMUSG00000042644.8	41.8972	-1.7299	0.333838	-5.18184	2.19709e-07	1.46998e-06	protein_coding	KNOWN	inositol 1,4,5-triphosphate receptor 3 [Source:MGI Symbol;Acc:MGI:96624]
Rab23	chr1	33719887	33742564	+	ENSMUSG00000004768.11	154.378	-1.72981	0.124828	-13.8576	1.14516e-43	5.87096e-42	protein_coding	KNOWN	RAB23, member RAS oncogene family [Source:MGI Symbol;Acc:MGI:99833]
Arhgef25	chr10	127182521	127190054	-	ENSMUSG00000019467.10	207.561	-1.72911	0.103158	-16.7618	4.64351e-63	3.65991e-61	protein_coding	KNOWN	Rho guanine nucleotide exchange factor (GEF) 25 [Source:MGI Symbol;Acc:MGI:1277173]
Ctnnal1	chr4	56810935	56865188	-	ENSMUSG00000038816.11	86.7437	-1.72799	0.150882	-11.4527	2.28051e-30	7.25762e-29	protein_coding	KNOWN	catenin (cadherin associated protein), alpha-like 1 [Source:MGI Symbol;Acc:MGI:1859649]
Ifitm10	chr7	142325837	142373753	-	ENSMUSG00000045777.11	2.26097	-1.72514	0.424399	-4.0649	4.80537e-05	0.000228832	protein_coding	KNOWN	interferon induced transmembrane protein 10 [Source:MGI Symbol;Acc:MGI:2444776]
Msh5	chr17	35028605	35046745	-	ENSMUSG00000007035.12	203.658	-1.72389	0.177913	-9.68952	3.34098e-22	6.9916e-21	protein_coding	KNOWN	mutS homolog 5 (E. coli) [Source:MGI Symbol;Acc:MGI:1329021]
Serpinb1a	chr13	32842092	32851185	-	ENSMUSG00000044734.12	5.96954	-1.72299	0.417188	-4.13002	3.62739e-05	0.000175763	protein_coding	KNOWN	serine (or cysteine) peptidase inhibitor, clade B, member 1a [Source:MGI Symbol;Acc:MGI:1913472]
Pax5	chr4	44524757	44710487	-	ENSMUSG00000014030.12	2.18354	-1.72228	0.419435	-4.10619	4.02232e-05	0.00019351	protein_coding	KNOWN	paired box 5 [Source:MGI Symbol;Acc:MGI:97489]
Slc25a38	chr9	120110374	120124504	+	ENSMUSG00000032519.8	3801.51	-1.72168	0.111808	-15.3986	1.67369e-53	1.09845e-51	protein_coding	KNOWN	solute carrier family 25, member 38 [Source:MGI Symbol;Acc:MGI:2384782]
Aplp1	chr7	30434981	30445582	-	ENSMUSG00000006651.7	2.59463	-1.72162	0.418369	-4.11506	3.87072e-05	0.000186802	protein_coding	KNOWN	amyloid beta (A4) precursor-like protein 1 [Source:MGI Symbol;Acc:MGI:88046]
Gm13881	chr2	103912024	103918960	+	ENSMUSG00000084756.1	7.56405	-1.71648	0.359435	-4.77548	1.79277e-06	1.05215e-05	lincRNA	NOVEL	predicted gene 13881 [Source:MGI Symbol;Acc:MGI:3649536]
Grhl1	chr12	24572287	24617391	+	ENSMUSG00000020656.12	8.01915	-1.71616	0.421614	-4.07046	4.69209e-05	0.00022388	protein_coding	KNOWN	grainyhead-like 1 (Drosophila) [Source:MGI Symbol;Acc:MGI:2182540]
Ache	chr5	137287519	137294466	+	ENSMUSG00000023328.11	1797.51	-1.71587	0.15288	-11.2237	3.12081e-29	9.60561e-28	protein_coding	KNOWN	acetylcholinesterase [Source:MGI Symbol;Acc:MGI:87876]
Gm15196	chrX	160309007	160309488	-	ENSMUSG00000083516.1	1.37479	-1.71354	0.421855	-4.06191	4.86724e-05	0.000231386	processed_pseudogene	KNOWN	predicted gene 15196 [Source:MGI Symbol;Acc:MGI:3705411]
Ankrd65	chr4	155790439	155799503	+	ENSMUSG00000078487.5	6.19014	-1.71175	0.408307	-4.19232	2.76115e-05	0.000136336	protein_coding	KNOWN	ankyrin repeat domain 65 [Source:MGI Symbol;Acc:MGI:2685285]
Mthfr	chr4	148039077	148059551	+	ENSMUSG00000029009.14	997.123	-1.70982	0.0815756	-20.9599	1.52279e-97	2.22878e-95	protein_coding	KNOWN	5,10-methylenetetrahydrofolate reductase [Source:MGI Symbol;Acc:MGI:106639]
Atp8b2	chr3	89939481	89963508	-	ENSMUSG00000060671.9	3.13307	-1.70457	0.425679	-4.00435	6.21871e-05	0.000290235	protein_coding	KNOWN	ATPase, class I, type 8B, member 2 [Source:MGI Symbol;Acc:MGI:1859660]
Sh2b2	chr5	136218147	136246556	-	ENSMUSG00000005057.10	7.98701	-1.70449	0.363096	-4.69431	2.67513e-06	1.5337e-05	protein_coding	KNOWN	SH2B adaptor protein 2 [Source:MGI Symbol;Acc:MGI:1345171]
Txndc16	chr14	45134448	45220328	-	ENSMUSG00000021830.10	3.91271	-1.70235	0.425379	-4.00196	6.28212e-05	0.000292789	protein_coding	KNOWN	thioredoxin domain containing 16 [Source:MGI Symbol;Acc:MGI:1917811]
Fam229a	chr4	129491190	129491956	+	ENSMUSG00000078554.2	1.87503	-1.70071	0.423969	-4.0114	6.03604e-05	0.000282492	protein_coding	KNOWN	family with sequence similarity 229, member A [Source:MGI Symbol;Acc:MGI:1915483]
Evc2	chr5	37338499	37425055	+	ENSMUSG00000050248.11	9.4689	-1.69907	0.375073	-4.52998	5.89889e-06	3.22622e-05	protein_coding	KNOWN	Ellis van Creveld syndrome 2 [Source:MGI Symbol;Acc:MGI:1915775]
Art3	chr5	92331827	92414628	+	ENSMUSG00000034842.13	8.10325	-1.69821	0.364425	-4.65997	3.16255e-06	1.79605e-05	protein_coding	KNOWN	ADP-ribosyltransferase 3 [Source:MGI Symbol;Acc:MGI:1202729]
Pxmp2	chr5	110274282	110286186	-	ENSMUSG00000029499.8	122.52	-1.69256	0.163097	-10.3776	3.13527e-25	7.78831e-24	protein_coding	KNOWN	peroxisomal membrane protein 2 [Source:MGI Symbol;Acc:MGI:107487]
Ubac1	chr2	25998543	26021747	-	ENSMUSG00000036352.13	10023.7	-1.69245	0.126599	-13.3686	9.23028e-41	4.30075e-39	protein_coding	KNOWN	ubiquitin associated domain containing 1 [Source:MGI Symbol;Acc:MGI:1920995]
Otub2	chr12	103388682	103406350	+	ENSMUSG00000021203.12	947.072	-1.68887	0.237853	-7.10048	1.2432e-12	1.43821e-11	protein_coding	KNOWN	OTU domain, ubiquitin aldehyde binding 2 [Source:MGI Symbol;Acc:MGI:1915399]
Bhlhe40	chr6	108660629	108666925	+	ENSMUSG00000030103.8	14.4762	-1.68606	0.375071	-4.4953	6.94723e-06	3.75935e-05	protein_coding	KNOWN	basic helix-loop-helix family, member e40 [Source:MGI Symbol;Acc:MGI:1097714]
Gm12693	chr4	94935621	94936103	+	ENSMUSG00000083179.3	3.16091	-1.68547	0.40923	-4.11863	3.81124e-05	0.000184037	processed_pseudogene	KNOWN	predicted gene 12693 [Source:MGI Symbol;Acc:MGI:3650224]
Vash2	chr1	190947646	190979296	-	ENSMUSG00000037568.9	3.08856	-1.68421	0.423837	-3.97374	7.07539e-05	0.000326781	protein_coding	KNOWN	vasohibin 2 [Source:MGI Symbol;Acc:MGI:2444826]
Soat1	chr1	156424525	156474331	-	ENSMUSG00000026600.9	3.06487	-1.68296	0.416413	-4.04156	5.30967e-05	0.000251074	protein_coding	KNOWN	sterol O-acyltransferase 1 [Source:MGI Symbol;Acc:MGI:104665]
Traf3	chr12	111166370	111267153	+	ENSMUSG00000021277.13	473.753	-1.68121	0.137958	-12.1864	3.67459e-34	1.38039e-32	protein_coding	KNOWN	TNF receptor-associated factor 3 [Source:MGI Symbol;Acc:MGI:108041]
Gm13542	chr2	25994547	25995183	-	ENSMUSG00000082357.1	7.89376	-1.68096	0.35396	-4.74901	2.04415e-06	1.18974e-05	processed_pseudogene	KNOWN	predicted gene 13542 [Source:MGI Symbol;Acc:MGI:3649446]
B3gnt7	chr1	86302832	86307305	+	ENSMUSG00000079445.3	76.1471	-1.67796	0.385152	-4.35662	1.32086e-05	6.8403e-05	protein_coding	KNOWN	UDP-GlcNAc:betaGal beta-1,3-N-acetylglucosaminyltransferase 7 [Source:MGI Symbol;Acc:MGI:2384394]
Npl	chr1	153503015	153550045	-	ENSMUSG00000042684.8	8.49649	-1.6776	0.397399	-4.22145	2.42739e-05	0.000120847	protein_coding	KNOWN	N-acetylneuraminate pyruvate lyase [Source:MGI Symbol;Acc:MGI:1921341]
Adgrl1	chr8	83900105	83941954	+	ENSMUSG00000013033.13	175.223	-1.67406	0.141186	-11.8571	1.97651e-32	6.90223e-31	protein_coding	KNOWN	latrophilin 1 [Source:MGI Symbol;Acc:MGI:1929461]
Ly75	chr2	60292103	60383303	-	ENSMUSG00000026980.12	7.86174	-1.67063	0.329112	-5.07617	3.85125e-07	2.4841e-06	protein_coding	KNOWN	lymphocyte antigen 75 [Source:MGI Symbol;Acc:MGI:106662]
Mir22hg	chr11	75461539	75466676	+	ENSMUSG00000085148.1	54.1665	-1.66909	0.225827	-7.39102	1.45711e-13	1.80184e-12	processed_transcript	KNOWN	Mir22 host gene (non-protein coding) [Source:MGI Symbol;Acc:MGI:1914348]
Socs1	chr16	10783808	10785536	-	ENSMUSG00000038037.4	9.54032	-1.66746	0.392639	-4.2468	2.16843e-05	0.000108724	protein_coding	KNOWN	suppressor of cytokine signaling 1 [Source:MGI Symbol;Acc:MGI:1354910]
Adap1	chr5	139271876	139325622	-	ENSMUSG00000056413.13	10.0938	-1.66561	0.39947	-4.16954	3.05215e-05	0.000149653	protein_coding	KNOWN	ArfGAP with dual PH domains 1 [Source:MGI Symbol;Acc:MGI:2442201]
Gm10240	chr15	68309819	68310301	+	ENSMUSG00000068397.4	3.50169	-1.66491	0.412791	-4.03329	5.50017e-05	0.0002595	processed_pseudogene	KNOWN	predicted gene 10240 [Source:MGI Symbol;Acc:MGI:3704454]
Mecom	chr3	29951296	30548008	-	ENSMUSG00000027684.13	1.65749	-1.66359	0.419175	-3.96873	7.22552e-05	0.000333259	protein_coding	KNOWN	MDS1 and EVI1 complex locus [Source:MGI Symbol;Acc:MGI:95457]
Kcnq5	chr1	21398403	21961942	-	ENSMUSG00000028033.13	6.58348	-1.66228	0.425131	-3.91005	9.22781e-05	0.000415489	protein_coding	KNOWN	potassium voltage-gated channel, subfamily Q, member 5 [Source:MGI Symbol;Acc:MGI:1924937]
Ppard	chr17	28232754	28301469	+	ENSMUSG00000002250.12	901.352	-1.6618	0.117926	-14.0919	4.25917e-45	2.25202e-43	protein_coding	KNOWN	peroxisome proliferator activator receptor delta [Source:MGI Symbol;Acc:MGI:101884]
Rem2	chr14	54476100	54480431	+	ENSMUSG00000022176.8	6.5902	-1.66128	0.408548	-4.0663	4.77658e-05	0.000227653	protein_coding	KNOWN	rad and gem related GTP binding protein 2 [Source:MGI Symbol;Acc:MGI:2155260]
Gm4737	chr16	46152997	46155077	-	ENSMUSG00000048087.5	83.1704	-1.65099	0.424776	-3.88673	0.000101605	0.0004547	protein_coding	KNOWN	predicted gene 4737 [Source:MGI Symbol;Acc:MGI:3643647]
Mir7091	chrX	74274027	74274105	-	ENSMUSG00000099226.1	2.20446	-1.64941	0.422626	-3.90276	9.51001e-05	0.000427178	miRNA	KNOWN	microRNA 7091 [Source:MGI Symbol;Acc:MGI:5530763]
Gm34882	chr1	185243713	185247889	-	ENSMUSG00000103613.1	5.84572	-1.64744	0.414025	-3.97908	6.91832e-05	0.000320404	antisense	NOVEL	NA
Mst1	chr9	108080436	108085003	+	ENSMUSG00000032591.12	95.0935	-1.64475	0.156748	-10.493	9.30606e-26	2.38187e-24	protein_coding	KNOWN	macrophage stimulating 1 (hepatocyte growth factor-like) [Source:MGI Symbol;Acc:MGI:96080]
Gm14304	chr2	131454128	131454640	-	ENSMUSG00000083671.1	11.9699	-1.64436	0.370463	-4.43866	9.05217e-06	4.81346e-05	processed_pseudogene	KNOWN	predicted gene 14304 [Source:MGI Symbol;Acc:MGI:3650849]
Slc28a1	chr7	81114799	81170416	+	ENSMUSG00000025726.8	8.70949	-1.64068	0.420171	-3.90479	9.43058e-05	0.000423949	protein_coding	KNOWN	solute carrier family 28 (sodium-coupled nucleoside transporter), member 1 [Source:MGI Symbol;Acc:MGI:3605073]
Nol3	chr8	105276447	105281939	+	ENSMUSG00000014776.6	3.46164	-1.63466	0.407675	-4.0097	6.07947e-05	0.000284287	protein_coding	KNOWN	nucleolar protein 3 (apoptosis repressor with CARD domain) [Source:MGI Symbol;Acc:MGI:1925938]
Fkbp14	chr6	54577604	54597344	-	ENSMUSG00000038074.13	9.17852	-1.61894	0.419064	-3.86324	0.000111893	0.000496659	protein_coding	KNOWN	FK506 binding protein 14 [Source:MGI Symbol;Acc:MGI:2387639]
Cdkn2a	chr4	89274471	89294653	-	ENSMUSG00000044303.6	1.83692	-1.61873	0.417063	-3.88126	0.000103916	0.000464058	protein_coding	KNOWN	cyclin-dependent kinase inhibitor 2A [Source:MGI Symbol;Acc:MGI:104738]
Gm15853	chr1	166379839	166380493	-	ENSMUSG00000089853.1	5.94144	-1.61803	0.376995	-4.29192	1.77134e-05	8.99644e-05	antisense	NOVEL	predicted gene 15853 [Source:MGI Symbol;Acc:MGI:3801970]
Zscan18	chr7	12768092	12775658	-	ENSMUSG00000070822.4	4.49618	-1.61693	0.412198	-3.92271	8.7559e-05	0.000396898	protein_coding	KNOWN	zinc finger and SCAN domain containing 18 [Source:MGI Symbol;Acc:MGI:3643810]
2016-09-01	chr7	127214447	127218498	-	ENSMUSG00000000486.10	521.347	-1.61641	0.0825139	-19.5896	1.89639e-85	2.31786e-83	protein_coding	KNOWN	septin 1 [Source:MGI Symbol;Acc:MGI:1858916]
1810053B23Rik	chr16	93343281	93359543	-	ENSMUSG00000100277.3	42.6637	-1.61524	0.257794	-6.26561	3.71363e-10	3.44543e-09	processed_transcript	KNOWN	NA
Gadd45b	chr10	80930091	80932204	+	ENSMUSG00000015312.8	2.35946	-1.61484	0.423729	-3.81101	0.000138401	0.000601189	protein_coding	KNOWN	growth arrest and DNA-damage-inducible 45 beta [Source:MGI Symbol;Acc:MGI:107776]
Irak1bp1	chr9	82829540	82847687	+	ENSMUSG00000032251.9	46.8138	-1.61128	0.171967	-9.3697	7.27412e-21	1.4217e-19	protein_coding	KNOWN	interleukin-1 receptor-associated kinase 1 binding protein 1 [Source:MGI Symbol;Acc:MGI:1929475]
9130208D14Rik	chr7	105824223	105831515	-	ENSMUSG00000086513.3	1.54086	-1.60924	0.417694	-3.85266	0.000116839	0.000515897	unprocessed_pseudogene	KNOWN	RIKEN cDNA 9130208D14 gene [Source:MGI Symbol;Acc:MGI:1924950]
Ltbp2	chr12	84783212	84876532	-	ENSMUSG00000002020.12	9.17951	-1.60412	0.334011	-4.80259	1.56623e-06	9.24986e-06	protein_coding	KNOWN	latent transforming growth factor beta binding protein 2 [Source:MGI Symbol;Acc:MGI:99502]
Dnajb2	chr1	75236406	75245692	+	ENSMUSG00000026203.13	2005.08	-1.60055	0.166593	-9.60753	7.43094e-22	1.52851e-20	protein_coding	KNOWN	DnaJ (Hsp40) homolog, subfamily B, member 2 [Source:MGI Symbol;Acc:MGI:1928739]
Pcnx	chr12	81860030	82000924	+	ENSMUSG00000021140.8	265.734	-1.59975	0.178385	-8.96796	3.02059e-19	5.40852e-18	protein_coding	KNOWN	pecanex homolog (Drosophila) [Source:MGI Symbol;Acc:MGI:1891924]
Nfkbid	chr7	30421732	30428746	+	ENSMUSG00000036931.11	23.8527	-1.59253	0.375838	-4.23728	2.2624e-05	0.000113067	protein_coding	KNOWN	nuclear factor of kappa light polypeptide gene enhancer in B cells inhibitor, delta [Source:MGI Symbol;Acc:MGI:3041243]
Faah	chr4	115967145	116017926	-	ENSMUSG00000034171.10	6.77271	-1.59177	0.425041	-3.74498	0.000180409	0.000764561	protein_coding	KNOWN	fatty acid amide hydrolase [Source:MGI Symbol;Acc:MGI:109609]
Gm15675	chr1	130429781	130437191	-	ENSMUSG00000086825.1	60.4715	-1.59118	0.182818	-8.70365	3.21373e-18	5.44238e-17	lincRNA	NOVEL	predicted gene 15675 [Source:MGI Symbol;Acc:MGI:3783117]
Gm17244	chr4	123113349	123116764	-	ENSMUSG00000102997.1	4.8525	-1.59097	0.417798	-3.808	0.000140096	0.000607728	TEC	KNOWN	NA
Slc26a1	chr5	108669878	108675569	-	ENSMUSG00000046959.13	896.643	-1.58603	0.140072	-11.323	1.00969e-29	3.13638e-28	protein_coding	KNOWN	solute carrier family 26 (sulfate transporter), member 1 [Source:MGI Symbol;Acc:MGI:2385894]
Gm8773	chr5	5573799	5576946	+	ENSMUSG00000073234.3	3.14433	-1.58503	0.412709	-3.84055	0.000122759	0.000539495	lincRNA	KNOWN	predicted gene 8773 [Source:MGI Symbol;Acc:MGI:3646213]
Slc22a4	chr11	53983123	54028090	-	ENSMUSG00000020334.6	726.844	-1.58216	0.189905	-8.33136	7.99185e-17	1.24698e-15	protein_coding	KNOWN	solute carrier family 22 (organic cation transporter), member 4 [Source:MGI Symbol;Acc:MGI:1353479]
Tnfrsf22	chr7	143634806	143649661	-	ENSMUSG00000010751.11	6.17094	-1.58177	0.392943	-4.02545	5.68671e-05	0.000267404	protein_coding	KNOWN	tumor necrosis factor receptor superfamily, member 22 [Source:MGI Symbol;Acc:MGI:1930270]
Ighg2c	chr12	113285325	113288932	-	ENSMUSG00000076612.4	2.30442	-1.5785	0.414013	-3.8127	0.000137459	0.000597709	IG_C_gene	KNOWN	immunoglobulin heavy constant gamma 2C [Source:MGI Symbol;Acc:MGI:2686979]
Slc6a13	chr6	121300227	121337733	+	ENSMUSG00000030108.11	57.9361	-1.5782	0.186138	-8.47868	2.27766e-17	3.64491e-16	protein_coding	KNOWN	solute carrier family 6 (neurotransmitter transporter, GABA), member 13 [Source:MGI Symbol;Acc:MGI:95629]
Wnk4	chr11	101260567	101277409	+	ENSMUSG00000035112.14	153.493	-1.57711	0.153135	-10.2988	7.13159e-25	1.72828e-23	protein_coding	KNOWN	WNK lysine deficient protein kinase 4 [Source:MGI Symbol;Acc:MGI:1917097]
Parm1	chr5	91517615	91626894	+	ENSMUSG00000034981.9	5.05623	-1.5771	0.412587	-3.82248	0.000132117	0.000576562	protein_coding	KNOWN	prostate androgen-regulated mucin-like protein 1 [Source:MGI Symbol;Acc:MGI:2443349]
Eva1c	chr16	90826719	90905109	+	ENSMUSG00000039903.13	1.66123	-1.57554	0.425385	-3.70381	0.000212388	0.000889804	protein_coding	NOVEL	eva-1 homolog C (C. elegans) [Source:MGI Symbol;Acc:MGI:1918217]
Gm10371	chr14	47097679	47116161	-	ENSMUSG00000072589.3	8.20545	-1.57168	0.409979	-3.83357	0.000126295	0.000553302	antisense	PUTATIVE	predicted gene 10371 [Source:MGI Symbol;Acc:MGI:3642716]
Gm22303	chr12	16939994	16940115	+	ENSMUSG00000064620.1	13.0855	-1.56785	0.342524	-4.57734	4.70933e-06	2.61205e-05	snoRNA	KNOWN	predicted gene, 22303 [Source:MGI Symbol;Acc:MGI:5452080]
Rgs2	chr1	143999338	144004161	-	ENSMUSG00000026360.6	6.66349	-1.56659	0.377671	-4.14803	3.35344e-05	0.000163381	protein_coding	KNOWN	regulator of G-protein signaling 2 [Source:MGI Symbol;Acc:MGI:1098271]
Phlda1	chr10	111506286	111508645	+	ENSMUSG00000020205.8	1.96602	-1.56531	0.420308	-3.72419	0.000195939	0.000825402	protein_coding	KNOWN	pleckstrin homology-like domain, family A, member 1 [Source:MGI Symbol;Acc:MGI:1096880]
Slc25a37	chr14	69241848	69285112	-	ENSMUSG00000034248.7	28067.8	-1.56048	0.174109	-8.96266	3.16947e-19	5.65709e-18	protein_coding	KNOWN	solute carrier family 25, member 37 [Source:MGI Symbol;Acc:MGI:1914962]
Nid1	chr13	13437602	13512275	+	ENSMUSG00000005397.7	2.06008	-1.55929	0.413957	-3.76678	0.000165364	0.000705409	protein_coding	KNOWN	nidogen 1 [Source:MGI Symbol;Acc:MGI:97342]
6030468B19Rik	chr11	117797660	117807301	+	ENSMUSG00000025573.4	660.45	-1.55884	0.233075	-6.68816	2.25992e-11	2.36025e-10	protein_coding	KNOWN	RIKEN cDNA 6030468B19 gene [Source:MGI Symbol;Acc:MGI:1924977]
Vash1	chr12	86678700	86692091	+	ENSMUSG00000021256.5	18.5576	-1.55882	0.405335	-3.84575	0.000120185	0.000529476	protein_coding	KNOWN	vasohibin 1 [Source:MGI Symbol;Acc:MGI:2442543]
Gm26786	chr8	106237903	106425728	-	ENSMUSG00000097026.1	7.21893	-1.55707	0.406571	-3.82976	0.000128267	0.000561361	lincRNA	KNOWN	predicted gene, 26786 [Source:MGI Symbol;Acc:MGI:5477280]
Sptan1	chr2	29965560	30031451	+	ENSMUSG00000057738.10	7.51759	-1.5561	0.404806	-3.84405	0.000121018	0.000532538	protein_coding	KNOWN	spectrin alpha, non-erythrocytic 1 [Source:MGI Symbol;Acc:MGI:98386]
Ndrg2	chr14	51905271	51913488	-	ENSMUSG00000004558.11	3.33016	-1.55418	0.410652	-3.78466	0.000153922	0.000661621	protein_coding	KNOWN	N-myc downstream regulated gene 2 [Source:MGI Symbol;Acc:MGI:1352498]
Tmem243	chr5	9100668	9160986	+	ENSMUSG00000079659.2	27.4444	-1.55384	0.28049	-5.53975	3.02909e-08	2.2607e-07	protein_coding	KNOWN	transmembrane protein 243, mitochondrial [Source:MGI Symbol;Acc:MGI:3606159]
Slc11a1	chr1	74375195	74386062	+	ENSMUSG00000026177.8	1.84769	-1.55374	0.41426	-3.75064	0.000176381	0.000749186	protein_coding	KNOWN	solute carrier family 11 (proton-coupled divalent metal ion transporters), member 1 [Source:MGI Symbol;Acc:MGI:1345275]
Hpcal1	chr12	17690814	17791926	+	ENSMUSG00000071379.1	26.7631	-1.5537	0.350253	-4.43593	9.16745e-06	4.87016e-05	protein_coding	KNOWN	hippocalcin-like 1 [Source:MGI Symbol;Acc:MGI:1855689]
Gm29017	chr1	59151047	59169320	+	ENSMUSG00000101586.1	3.58667	-1.55157	0.410675	-3.77809	0.000158034	0.000677226	antisense	NOVEL	NA
Gng13	chr17	25717171	25719406	+	ENSMUSG00000025739.10	13.6093	-1.55044	0.287544	-5.39201	6.96743e-08	4.96492e-07	protein_coding	KNOWN	guanine nucleotide binding protein (G protein), gamma 13 [Source:MGI Symbol;Acc:MGI:1925616]
Ap3s1-ps2	chr8	94405211	94405792	+	ENSMUSG00000094257.1	4.89959	-1.54956	0.387058	-4.00344	6.24283e-05	0.0002912	processed_pseudogene	KNOWN	adaptor-related protein complex 3, sigma 1 subunit, pseudogene 2 [Source:MGI Symbol;Acc:MGI:1929217]
Them6	chr15	74721204	74724639	+	ENSMUSG00000056665.2	1067.9	-1.54879	0.0556341	-27.8389	1.469e-170	5.50613e-168	protein_coding	KNOWN	thioesterase superfamily member 6 [Source:MGI Symbol;Acc:MGI:1925301]
Cisd3	chr11	97685826	97688621	+	ENSMUSG00000078695.5	1.37071	-1.54672	0.416178	-3.71649	0.00020201	0.000849278	protein_coding	KNOWN	CDGSH iron sulfur domain 3 [Source:MGI Symbol;Acc:MGI:101788]
Itga1	chr13	114958079	115101964	-	ENSMUSG00000042284.9	3.83816	-1.54604	0.421336	-3.66938	0.000243143	0.00100443	protein_coding	KNOWN	integrin alpha 1 [Source:MGI Symbol;Acc:MGI:96599]
Gdf15	chr8	70629393	70632456	-	ENSMUSG00000038508.7	3.2918	-1.54406	0.424571	-3.63675	0.000276102	0.00112897	protein_coding	KNOWN	growth differentiation factor 15 [Source:MGI Symbol;Acc:MGI:1346047]
E2f2	chr4	136172394	136196057	+	ENSMUSG00000018983.9	12365.1	-1.54296	0.171971	-8.97221	2.90615e-19	5.22024e-18	protein_coding	KNOWN	E2F transcription factor 2 [Source:MGI Symbol;Acc:MGI:1096341]
Tmem2	chr19	21778342	21858327	+	ENSMUSG00000024754.9	178.503	-1.5409	0.139347	-11.058	2.00504e-28	5.92276e-27	protein_coding	KNOWN	transmembrane protein 2 [Source:MGI Symbol;Acc:MGI:1890373]
Hebp1	chr6	135137519	135168215	-	ENSMUSG00000042770.7	5237.39	-1.54044	0.154322	-9.98201	1.82726e-23	4.09845e-22	protein_coding	KNOWN	heme binding protein 1 [Source:MGI Symbol;Acc:MGI:1333880]
Map2k3os	chr11	60920917	60931867	-	ENSMUSG00000042549.10	25.5364	-1.53725	0.238681	-6.4406	1.19004e-10	1.16025e-09	antisense	KNOWN	mitogen-activated protein kinase kinase 3, opposite strand [Source:MGI Symbol;Acc:MGI:1344334]
Gm28512	chr1	153750682	153751547	+	ENSMUSG00000100183.1	53.0522	-1.53625	0.245182	-6.26578	3.70972e-10	3.44543e-09	sense_intronic	NOVEL	NA
Gca	chr2	62664285	62694109	+	ENSMUSG00000026893.4	16.9041	-1.53491	0.324585	-4.72883	2.25817e-06	1.3044e-05	protein_coding	KNOWN	grancalcin [Source:MGI Symbol;Acc:MGI:1918521]
Bcl6b	chr11	70224128	70229798	-	ENSMUSG00000000317.8	22.7067	-1.53415	0.32391	-4.73634	2.17616e-06	1.26179e-05	protein_coding	KNOWN	B cell CLL/lymphoma 6, member B [Source:MGI Symbol;Acc:MGI:1278332]
Lct	chr1	128284756	128328318	-	ENSMUSG00000026354.8	3.07695	-1.53398	0.411179	-3.73068	0.000190963	0.000806454	protein_coding	KNOWN	lactase [Source:MGI Symbol;Acc:MGI:104576]
Mir8116	chr5	137293780	137293876	+	ENSMUSG00000099145.1	83.7698	-1.53116	0.222322	-6.88712	5.69323e-12	6.25996e-11	miRNA	KNOWN	microRNA 8116 [Source:MGI Symbol;Acc:MGI:5530867]
Natd1	chr11	60902246	60914750	-	ENSMUSG00000018931.3	2150.76	-1.53093	0.166104	-9.21667	3.0647e-20	5.77568e-19	protein_coding	KNOWN	N-acetyltransferase domain containing 1 [Source:MGI Symbol;Acc:MGI:1344388]
Tnfrsf26	chr7	143607685	143627845	-	ENSMUSG00000045362.7	1.4412	-1.53075	0.415044	-3.68817	0.000225869	0.000939977	protein_coding	KNOWN	tumor necrosis factor receptor superfamily, member 26 [Source:MGI Symbol;Acc:MGI:2651928]
Hdac11	chr6	91156665	91174692	+	ENSMUSG00000034245.7	109.408	-1.52953	0.161324	-9.48109	2.51634e-21	5.05275e-20	protein_coding	KNOWN	histone deacetylase 11 [Source:MGI Symbol;Acc:MGI:2385252]
Mylk	chr16	34745210	35002420	+	ENSMUSG00000022836.10	1.24106	-1.52852	0.41615	-3.67299	0.000239729	0.000991058	protein_coding	KNOWN	myosin, light polypeptide kinase [Source:MGI Symbol;Acc:MGI:894806]
Vat1	chr11	101458745	101466230	-	ENSMUSG00000034993.7	59.6652	-1.52501	0.17994	-8.47514	2.34788e-17	3.75372e-16	protein_coding	KNOWN	vesicle amine transport protein 1 homolog (T californica) [Source:MGI Symbol;Acc:MGI:1349450]
A630081J09Rik	chr5	137208813	137212389	-	ENSMUSG00000094840.2	5.38277	-1.52498	0.422093	-3.61289	0.0003028	0.00122684	protein_coding	PUTATIVE	RIKEN cDNA A630081J09 gene [Source:MGI Symbol;Acc:MGI:3588263]
[truncated: 1,250 more rows]

## Sheet: S6 Poly DEGs
Gene_name	Chromosome	Gene_start	Gene_end	Strand	GeneID	baseMean	log2FoldChange	lfcSE	stat	pvalue	padj	Gene_type	Gene_status	description
[truncated: 2,679 more rows]

[truncated: 6 more sheets: S7 Ortho DEGs, S8 Beta globins as % total , S9 PC1 and PC2 DEGs, S10 Rib subunits DEGs, S11 Cell cylce DEGs, Sheet2]
